# Supplementary material for: Methyl 4-[(5-chloro­pyrimidin-2-yl)carbamo­yl]benzoate
Source: Acta Crystallogr Sect E Struct Rep Online. 2011 Jul 2;67(Pt 8):o1872. doi: 10.1107/S1600536811025268 (PMC3212268; doi:10.1107/S1600536811025268)
Supplement: Supplementary file 1 [file e-67-o1872-sup1.cif]

##############################################################################
#                                                                            #
# This CIF contains the data in a paper accepted for publication in          #
# Acta Crystallographica Section E. It conforms to the requirements of       #
# Notes for Authors for Acta Crystallographica Section E, and has been       #
# peer reviewed under the auspices of the IUCr Commission on Journals.       #
#                                                                            #
# Full details of the Crystallographic Information File format               #
# are given in the paper "The Crystallographic Information File (CIF):       #
# a New Standard Archive File for Crystallography" by S. R. Hall, F. H.      #
# Allen and I. D. Brown [Acta Cryst. (1991), A47, 655-685].                  #
#                                                                            #
# The current version of the core CIF dictionary is obtainable from          #
# ftp://ftp.iucr.org/pub/cif_core.dic.                                       #
#                                                                            #
# Software is freely available for graphical display of the structure(s)     #
# in this CIF. For information consult the CIF software page                 #
# http://www.iucr.org/resources/cif/software.                                #
#                                                                            #
# This file may be used for bona fide research purposes within the           #
# scientific community so long as proper attribution is given to the journal # 
# article from which it was obtained.                                        #
#                                                                            #
##############################################################################
data_I
_audit_creation_method     SHELXL-97
_chemical_name_systematic
;
Methyl 4-[(5-chloropyrimidin-2-yl)carbamoyl]benzoate
;
_chemical_name_common     ?
_chemical_formula_moiety     'C13 H10 Cl N3 O3'
_chemical_formula_sum     'C13 H10 Cl N3 O3'
_chemical_formula_iupac     'C13 H10 Cl N3 O3'
_chemical_formula_weight     291.69
_chemical_melting_point     ?
_symmetry_cell_setting     triclinic
_symmetry_space_group_name_H-M     'P -1'
_symmetry_space_group_name_hall     '-P 1'
loop_
    _symmetry_equiv_pos_as_xyz
    'x, y, z'
    '-x, -y, -z'
_cell_length_a     5.9068(8)
_cell_length_b     7.3378(9)
_cell_length_c     15.816(4)
_cell_angle_alpha     78.259(14)
_cell_angle_beta     82.030(13)
_cell_angle_gamma     67.986(10)
_cell_volume     620.78(19)
_cell_formula_units_Z     2
_cell_measurement_reflns_used     28
_cell_measurement_theta_min     4.69
_cell_measurement_theta_max     13.34
_cell_measurement_temperature     295(2)
_exptl_crystal_description     block
_exptl_crystal_colour     colourless
_exptl_crystal_size_max     0.5
_exptl_crystal_size_mid     0.4
_exptl_crystal_size_min     0.3
_exptl_crystal_density_diffrn     1.560
_exptl_crystal_density_meas     ?
_exptl_crystal_density_method     'not measured'
_exptl_crystal_F_000     300
_exptl_absorpt_coefficient_mu     0.319
_exptl_absorpt_correction_type     psi-scan
_exptl_absorpt_process_details     '(XSCANS; Siemens, 1995)'
_exptl_absorpt_correction_T_min     0.888
_exptl_absorpt_correction_T_max     0.918
_exptl_special_details
;
Refinement of <i>F</i>^2^ against ALL reflections. The weighted <i>R</i>-factor
<i>wR</i> and goodness of fit <i>S</i> are based on <i>F</i>^2^, conventional
<i>R</i>-factors <i>R</i> are based on <i>F</i>, with <i>F</i> set to zero for
negative <i>F</i>^2^. The threshold expression of <i>F</i>^2^ >
\s(<i>F</i>^2^) is used only for calculating <i>R</i>-factors(gt) <i>etc</i>.
and is not relevant to the choice of reflections for refinement.
<i>R</i>-factors based on <i>F</i>^2^ are statistically about twice as large
as those based on <i>F</i>, and <i>R</i>- factors based on ALL data will be
even larger.
;
_diffrn_ambient_temperature     295(2)
_diffrn_radiation_type     MoK\a
_diffrn_radiation_wavelength     0.71073
_diffrn_radiation_source     'fine-focus sealed tube'
_diffrn_radiation_monochromator     graphite
_diffrn_measurement_device_type     'Siemens P4'
_diffrn_measurement_method     \w
_diffrn_detector_area_resol_mean     ?
_diffrn_reflns_number     2811
_diffrn_reflns_av_R_equivalents     0.026
_diffrn_reflns_av_sigmaI/netI     0.034
_diffrn_reflns_theta_min     2.64
_diffrn_reflns_theta_max     24.99
_diffrn_reflns_theta_full     24.99
_diffrn_measured_fraction_theta_max     0.991
_diffrn_measured_fraction_theta_full     0.991
_diffrn_reflns_limit_h_min     -1
_diffrn_reflns_limit_h_max     7
_diffrn_reflns_limit_k_min     -8
_diffrn_reflns_limit_k_max     8
_diffrn_reflns_limit_l_min     -18
_diffrn_reflns_limit_l_max     18
_diffrn_standards_number     3
_diffrn_standards_interval_count     97
_diffrn_standards_interval_time     ?
_diffrn_standards_decay_%     0
_refine_special_details
;
Refinement of <i>F</i>^2^ against ALL reflections. The weighted <i>R</i>-factor
<i>wR</i> and goodness of fit <i>S</i> are based on <i>F</i>^2^, conventional
<i>R</i>-factors <i>R</i> are based on <i>F</i>, with <i>F</i> set to zero for
negative <i>F</i>^2^. The threshold expression of <i>F</i>^2^ >
\s(<i>F</i>^2^) is used only for calculating <i>R</i>-factors(gt) <i>etc</i>.
and is not relevant to the choice of reflections for refinement.
<i>R</i>-factors based on <i>F</i>^2^ are statistically about twice as large
as those based on <i>F</i>, and <i>R</i>- factors based on ALL data will be
even larger.
;
_reflns_number_total     2140
_reflns_number_gt     1715
_reflns_threshold_expression     I>2\s(I)
_refine_ls_structure_factor_coef     Fsqd
_refine_ls_matrix_type     full
_refine_ls_R_factor_all     0.0492
_refine_ls_R_factor_gt     0.0362
_refine_ls_wR_factor_gt     0.0908
_refine_ls_wR_factor_ref     0.0984
_refine_ls_goodness_of_fit_ref     1.015
_refine_ls_restrained_S_all     1.015
_refine_ls_number_reflns     2140
_refine_ls_number_parameters     182
_refine_ls_number_restraints     0
_refine_ls_hydrogen_treatment     constr
_refine_ls_weighting_scheme     calc
_refine_ls_weighting_details
         'calc w=1/[\s^2^(Fo^2^)+(0.0507P)^2^+0.1938P] where P=(Fo^2^+2Fc^2^)/3'
_atom_sites_solution_hydrogens     geom
_atom_sites_solution_primary     direct
_atom_sites_solution_secondary     difmap
_refine_ls_shift/su_max     0.000
_refine_ls_shift/su_mean     0.000
_refine_diff_density_max     0.171
_refine_diff_density_min     -0.210
_refine_ls_extinction_method     none
_refine_ls_extinction_coef     ?
loop_
    _atom_type_symbol
    _atom_type_description
    _atom_type_scat_dispersion_real
    _atom_type_scat_dispersion_imag
    _atom_type_scat_source
    'C' 'C' 0.0033 0.0016
                         'International Tables Vol C Tables 4.2.6.8 and 6.1.1.4'
    'H' 'H' 0.0000 0.0000
                         'International Tables Vol C Tables 4.2.6.8 and 6.1.1.4'
    'N' 'N' 0.0061 0.0033
                         'International Tables Vol C Tables 4.2.6.8 and 6.1.1.4'
    'O' 'O' 0.0106 0.0060
                         'International Tables Vol C Tables 4.2.6.8 and 6.1.1.4'
    'Cl' 'Cl' 0.1484 0.1585
                         'International Tables Vol C Tables 4.2.6.8 and 6.1.1.4'
_computing_data_collection     'XSCANS (Siemens, 1995)'
_computing_cell_refinement     'XSCANS (Siemens, 1995)'
_computing_data_reduction     'SHELXTL (Sheldrick, 2008)'
_computing_structure_solution     'SHELXS97 (Sheldrick, 2008)'
_computing_structure_refinement     'SHELXL97 (Sheldrick, 2008)'
_computing_molecular_graphics     'SHELXTL (Sheldrick, 2008)'
_computing_publication_material     'SHELXTL (Sheldrick, 2008)'
loop_
    _atom_site_type_symbol
    _atom_site_label
    _atom_site_fract_x
    _atom_site_fract_y
    _atom_site_fract_z
    _atom_site_U_iso_or_equiv
    _atom_site_adp_type
    _atom_site_calc_flag
    _atom_site_refinement_flags
    _atom_site_occupancy
    _atom_site_symmetry_multiplicity
    _atom_site_disorder_assembly
    _atom_site_disorder_group
    Cl Cl 0.10131(12) 0.38338(9) 0.11742(4) 0.0550(2) Uani d . 1 1 . .
    C C1 0.3775(4) 0.5274(3) 0.18741(12) 0.0397(5) Uani d . 1 1 . .
    H H1A 0.3782 0.4287 0.2349 0.048 Uiso calc R 1 1 . .
    C C2 0.2528(4) 0.5446(3) 0.11729(12) 0.0367(5) Uani d . 1 1 . .
    C C3 0.2556(4) 0.6923(3) 0.04841(13) 0.0431(5) Uani d . 1 1 . .
    H H3A 0.1746 0.7055 -0.0001 0.052 Uiso calc R 1 1 . .
    C C4 0.4859(4) 0.7890(3) 0.12062(11) 0.0325(4) Uani d . 1 1 . .
    C C5 0.7163(4) 0.9541(3) 0.18183(12) 0.0347(4) Uani d . 1 1 . .
    C C6 0.6516(4) 0.8916(3) 0.27530(11) 0.0318(4) Uani d . 1 1 . .
    C C7 0.8388(4) 0.8014(3) 0.33151(12) 0.0359(5) Uani d . 1 1 . .
    H H7A 1.0007 0.7763 0.3104 0.043 Uiso calc R 1 1 . .
    C C8 0.7837(4) 0.7492(3) 0.41870(12) 0.0363(5) Uani d . 1 1 . .
    H H8A 0.9091 0.6881 0.4562 0.044 Uiso calc R 1 1 . .
    C C9 0.5424(4) 0.7875(3) 0.45062(11) 0.0311(4) Uani d . 1 1 . .
    C C10 0.3554(4) 0.8838(3) 0.39472(12) 0.0347(4) Uani d . 1 1 . .
    H H10A 0.1930 0.9141 0.4162 0.042 Uiso calc R 1 1 . .
    C C11 0.4102(4) 0.9345(3) 0.30739(12) 0.0354(5) Uani d . 1 1 . .
    H H11A 0.2848 0.9976 0.2701 0.043 Uiso calc R 1 1 . .
    C C12 0.4893(4) 0.7203(3) 0.54431(12) 0.0331(4) Uani d . 1 1 . .
    C C13 0.1836(4) 0.6842(3) 0.65241(12) 0.0411(5) Uani d . 1 1 . .
    H H13A 0.0194 0.6854 0.6568 0.062 Uiso calc R 1 1 . .
    H H13B 0.1925 0.7730 0.6878 0.062 Uiso calc R 1 1 . .
    H H13C 0.2932 0.5516 0.6718 0.062 Uiso calc R 1 1 . .
    N N1 0.4973(3) 0.6482(3) 0.18929(10) 0.0408(4) Uani d . 1 1 . .
    N N2 0.3709(3) 0.8174(3) 0.04906(10) 0.0393(4) Uani d . 1 1 . .
    N N3 0.6073(3) 0.9194(2) 0.11818(10) 0.0378(4) Uani d . 1 1 . .
    H H3B 0.6161 0.9910 0.0684 0.045 Uiso calc R 1 1 . .
    O O1 0.8550(3) 1.0460(3) 0.16089(9) 0.0527(4) Uani d . 1 1 . .
    O O2 0.6419(3) 0.6464(3) 0.59689(9) 0.0512(4) Uani d . 1 1 . .
    O O3 0.2527(3) 0.7486(2) 0.56330(8) 0.0406(4) Uani d . 1 1 . .
loop_
    _atom_site_aniso_label
    _atom_site_aniso_U_11
    _atom_site_aniso_U_22
    _atom_site_aniso_U_33
    _atom_site_aniso_U_12
    _atom_site_aniso_U_13
    _atom_site_aniso_U_23
    Cl 0.0698(4) 0.0616(4) 0.0504(3) -0.0436(3) -0.0186(3) 0.0026(3)
    C1 0.0561(14) 0.0391(11) 0.0274(10) -0.0232(10) -0.0099(9) 0.0038(8)
    C2 0.0417(12) 0.0423(11) 0.0315(10) -0.0212(10) -0.0039(9) -0.0052(8)
    C3 0.0539(13) 0.0585(13) 0.0267(10) -0.0312(11) -0.0121(9) -0.0006(9)
    C4 0.0379(11) 0.0393(10) 0.0220(9) -0.0168(9) -0.0034(8) -0.0017(7)
    C5 0.0418(11) 0.0381(11) 0.0285(10) -0.0203(9) -0.0041(8) -0.0023(8)
    C6 0.0418(11) 0.0350(10) 0.0255(9) -0.0210(9) -0.0059(8) -0.0036(8)
    C7 0.0319(11) 0.0478(12) 0.0332(10) -0.0200(9) -0.0044(8) -0.0057(8)
    C8 0.0382(11) 0.0443(12) 0.0299(10) -0.0183(9) -0.0122(8) -0.0003(8)
    C9 0.0369(11) 0.0347(10) 0.0264(9) -0.0172(9) -0.0080(8) -0.0031(7)
    C10 0.0333(11) 0.0424(11) 0.0292(10) -0.0150(9) -0.0048(8) -0.0028(8)
    C11 0.0375(12) 0.0425(11) 0.0265(10) -0.0149(9) -0.0104(8) 0.0007(8)
    C12 0.0392(12) 0.0347(10) 0.0287(10) -0.0165(9) -0.0085(9) -0.0024(8)
    C13 0.0477(13) 0.0498(12) 0.0272(10) -0.0225(10) -0.0024(9) 0.0007(9)
    N1 0.0575(11) 0.0432(10) 0.0283(9) -0.0268(9) -0.0143(8) 0.0047(7)
    N2 0.0504(11) 0.0522(11) 0.0224(8) -0.0285(9) -0.0084(7) 0.0016(7)
    N3 0.0519(11) 0.0469(10) 0.0217(8) -0.0287(9) -0.0091(7) 0.0045(7)
    O1 0.0702(11) 0.0736(11) 0.0343(8) -0.0522(10) -0.0029(7) -0.0013(7)
    O2 0.0452(9) 0.0793(11) 0.0298(8) -0.0269(8) -0.0155(7) 0.0074(7)
    O3 0.0394(8) 0.0553(9) 0.0254(7) -0.0196(7) -0.0060(6) 0.0043(6)
_geom_special_details
;
All e.s.d.'s (except the e.s.d. in the dihedral angle between two l.s. planes)
are estimated using the full covariance matrix. The cell e.s.d.'s are taken
into account individually in the estimation of e.s.d.'s in distances, angles
and torsion angles; correlations between e.s.d.'s in cell parameters are only
used when they are defined by crystal symmetry. An approximate (isotropic)
treatment of cell e.s.d.'s is used for estimating e.s.d.'s involving l.s.
planes.
;
loop_
    _geom_bond_atom_site_label_1
    _geom_bond_atom_site_label_2
    _geom_bond_site_symmetry_2
    _geom_bond_distance
    _geom_bond_publ_flag
    Cl C2 . 1.730(2) ?
    C1 N1 . 1.332(3) ?
    C1 C2 . 1.374(3) ?
    C1 H1A . 0.9300 ?
    C2 C3 . 1.375(3) ?
    C3 N2 . 1.334(3) ?
    C3 H3A . 0.9300 ?
    C4 N1 . 1.328(2) ?
    C4 N2 . 1.341(2) ?
    C4 N3 . 1.387(2) ?
    C5 O1 . 1.217(2) ?
    C5 N3 . 1.378(3) ?
    C5 C6 . 1.497(3) ?
    C6 C11 . 1.385(3) ?
    C6 C7 . 1.391(3) ?
    C7 C8 . 1.381(3) ?
    C7 H7A . 0.9300 ?
    C8 C9 . 1.387(3) ?
    C8 H8A . 0.9300 ?
    C9 C10 . 1.390(3) ?
    C9 C12 . 1.492(3) ?
    C10 C11 . 1.382(3) ?
    C10 H10A . 0.9300 ?
    C11 H11A . 0.9300 ?
    C12 O2 . 1.206(2) ?
    C12 O3 . 1.334(2) ?
    C13 O3 . 1.446(2) ?
    C13 H13A . 0.9600 ?
    C13 H13B . 0.9600 ?
    C13 H13C . 0.9600 ?
    N3 H3B . 0.8600 ?
loop_
    _geom_angle_atom_site_label_1
    _geom_angle_atom_site_label_2
    _geom_angle_atom_site_label_3
    _geom_angle_site_symmetry_1
    _geom_angle_site_symmetry_3
    _geom_angle
    _geom_angle_publ_flag
    N1 C1 C2 . . 121.82(17) ?
    N1 C1 H1A . . 119.1 ?
    C2 C1 H1A . . 119.1 ?
    C1 C2 C3 . . 117.43(19) ?
    C1 C2 Cl . . 120.22(15) ?
    C3 C2 Cl . . 122.34(16) ?
    N2 C3 C2 . . 122.04(18) ?
    N2 C3 H3A . . 119.0 ?
    C2 C3 H3A . . 119.0 ?
    N1 C4 N2 . . 126.16(18) ?
    N1 C4 N3 . . 119.57(16) ?
    N2 C4 N3 . . 114.23(16) ?
    O1 C5 N3 . . 118.93(17) ?
    O1 C5 C6 . . 120.70(17) ?
    N3 C5 C6 . . 120.25(17) ?
    C11 C6 C7 . . 119.85(17) ?
    C11 C6 C5 . . 121.36(17) ?
    C7 C6 C5 . . 118.62(18) ?
    C8 C7 C6 . . 119.92(19) ?
    C8 C7 H7A . . 120.0 ?
    C6 C7 H7A . . 120.0 ?
    C7 C8 C9 . . 120.30(18) ?
    C7 C8 H8A . . 119.9 ?
    C9 C8 H8A . . 119.9 ?
    C8 C9 C10 . . 119.59(17) ?
    C8 C9 C12 . . 119.08(17) ?
    C10 C9 C12 . . 121.31(17) ?
    C11 C10 C9 . . 120.16(18) ?
    C11 C10 H10A . . 119.9 ?
    C9 C10 H10A . . 119.9 ?
    C10 C11 C6 . . 120.13(18) ?
    C10 C11 H11A . . 119.9 ?
    C6 C11 H11A . . 119.9 ?
    O2 C12 O3 . . 123.57(18) ?
    O2 C12 C9 . . 124.38(19) ?
    O3 C12 C9 . . 112.05(16) ?
    O3 C13 H13A . . 109.5 ?
    O3 C13 H13B . . 109.5 ?
    H13A C13 H13B . . 109.5 ?
    O3 C13 H13C . . 109.5 ?
    H13A C13 H13C . . 109.5 ?
    H13B C13 H13C . . 109.5 ?
    C4 N1 C1 . . 116.57(16) ?
    C3 N2 C4 . . 115.95(16) ?
    C5 N3 C4 . . 131.10(16) ?
    C5 N3 H3B . . 114.4 ?
    C4 N3 H3B . . 114.4 ?
    C12 O3 C13 . . 116.21(15) ?
loop_
    _geom_hbond_atom_site_label_D
    _geom_hbond_atom_site_label_H
    _geom_hbond_atom_site_label_A
    _geom_hbond_site_symmetry_A
    _geom_hbond_distance_DH
    _geom_hbond_distance_HA
    _geom_hbond_distance_DA
    _geom_hbond_angle_DHA
    N3 H3B N2 2_675 0.86 2.10 2.959(2) 176
    C13 H13C N1 2_666 0.96 2.57 3.339(2) 138
data_global
_journal_date_recd_electronic     2011-06-24
_journal_date_accepted     2011-06-27
_journal_name_full     'Acta Crystallographica, Section E'
_journal_year     2011
_journal_volume     67
_journal_issue      8
_journal_page_first     o1872
_journal_page_last     o1872
_journal_paper_category     QO
_journal_coeditor_code     GK2391
_publ_contact_author_name     'Chen, Jhy-Der'
_publ_contact_author_address
;
Department of Chemistry, Chung-Yuan Christian University
Chung-Li
320
Taiwan, Republic of China
;
_publ_contact_author_email     jdchen@cycu.edu.tw
_publ_contact_author_fax     '+886 3 2653399'
_publ_contact_author_phone     '+886 3 2653351'
_publ_section_title
;
Methyl 4-[(5-chloropyrimidin-2-yl)carbamoyl]benzoate
;
loop_
    _publ_author_name
    _publ_author_address
    'Lu, Chun-Hsiang'
;
Department of Chemistry, Chung-Yuan Christian University
Chung-Li
Taiwan
;
    'Wu, Chia-Jun'
;
Department of Chemistry, Chung-Yuan Christian University
Chung-Li
Taiwan
;
    'Yeh, Chun-Wei'
;
Department of Chemistry, Chung-Yuan Christian University
Chung-Li
Taiwan
;
    'Chen, Jhy-Der'
;
Department of Chemistry, Chung-Yuan Christian University
Chung-Li
Taiwan
;
_iucr_refine_instructions_details
;
TITL 1 in P-1
CELL 0.71073   5.9068   7.3378  15.8165  78.259  82.030  67.986
ZERR    2.00   0.0008   0.0009   0.0039   0.014   0.013   0.010
LATT  1
SFAC C H N O CL
UNIT 26 20 6 6 2
TEMP 22
ACTA
L.S. 8
BOND $H
FMAP 2
PLAN 20
htab
WGHT    0.050700    0.193800
FVAR       0.71308
CL    5    0.101305    0.383381    0.117421    11.00000    0.06985    0.06164 =
         0.05038    0.00261   -0.01864   -0.04363
C1    1    0.377506    0.527410    0.187406    11.00000    0.05605    0.03914 =
         0.02738    0.00376   -0.00989   -0.02323
AFIX  43
H1A   2    0.378242    0.428736    0.234856    11.00000   -1.20000
AFIX   0
C2    1    0.252822    0.544583    0.117294    11.00000    0.04168    0.04231 =
         0.03153   -0.00519   -0.00392   -0.02118
C3    1    0.255587    0.692347    0.048414    11.00000    0.05389    0.05850 =
         0.02670   -0.00061   -0.01206   -0.03119
AFIX  43
H3A   2    0.174569    0.705545   -0.000134    11.00000   -1.20000
AFIX   0
C4    1    0.485907    0.789043    0.120622    11.00000    0.03787    0.03928 =
         0.02200   -0.00172   -0.00339   -0.01676
C5    1    0.716296    0.954144    0.181832    11.00000    0.04182    0.03815 =
         0.02848   -0.00235   -0.00408   -0.02028
C6    1    0.651612    0.891579    0.275304    11.00000    0.04177    0.03501 =
         0.02553   -0.00357   -0.00595   -0.02098
C7    1    0.838760    0.801427    0.331510    11.00000    0.03193    0.04777 =
         0.03321   -0.00567   -0.00439   -0.01996
AFIX  43
H7A   2    1.000723    0.776339    0.310416    11.00000   -1.20000
AFIX   0
C8    1    0.783739    0.749213    0.418697    11.00000    0.03819    0.04430 =
         0.02993   -0.00026   -0.01223   -0.01834
AFIX  43
H8A   2    0.909074    0.688100    0.456160    11.00000   -1.20000
AFIX   0
C9    1    0.542381    0.787522    0.450625    11.00000    0.03686    0.03469 =
         0.02640   -0.00313   -0.00798   -0.01715
C10   1    0.355418    0.883754    0.394720    11.00000    0.03328    0.04242 =
         0.02920   -0.00281   -0.00480   -0.01503
AFIX  43
H10A  2    0.193048    0.914054    0.416160    11.00000   -1.20000
AFIX   0
C11   1    0.410229    0.934494    0.307385    11.00000    0.03752    0.04249 =
         0.02646    0.00065   -0.01035   -0.01488
AFIX  43
H11A  2    0.284758    0.997600    0.270066    11.00000   -1.20000
AFIX   0
C12   1    0.489332    0.720326    0.544312    11.00000    0.03924    0.03474 =
         0.02870   -0.00240   -0.00853   -0.01652
C13   1    0.183644    0.684230    0.652407    11.00000    0.04769    0.04978 =
         0.02719    0.00075   -0.00243   -0.02252
AFIX 137
H13A  2    0.019368    0.685426    0.656822    11.00000   -1.50000
H13B  2    0.192516    0.772951    0.687783    11.00000   -1.50000
H13C  2    0.293205    0.551577    0.671791    11.00000   -1.50000
AFIX   0
N1    3    0.497345    0.648179    0.189290    11.00000    0.05749    0.04316 =
         0.02829    0.00472   -0.01428   -0.02676
N2    3    0.370899    0.817393    0.049062    11.00000    0.05041    0.05220 =
         0.02242    0.00157   -0.00839   -0.02845
N3    3    0.607297    0.919443    0.118182    11.00000    0.05192    0.04692 =
         0.02167    0.00454   -0.00914   -0.02867
AFIX  43
H3B   2    0.616088    0.990987    0.068378    11.00000   -1.20000
AFIX   0
O1    4    0.854962    1.045956    0.160887    11.00000    0.07022    0.07357 =
         0.03426   -0.00129   -0.00288   -0.05224
O2    4    0.641884    0.646423    0.596889    11.00000    0.04515    0.07935 =
         0.02978    0.00738   -0.01548   -0.02685
O3    4    0.252672    0.748577    0.563303    11.00000    0.03943    0.05534 =
         0.02540    0.00428   -0.00600   -0.01957
HKLF 4
REM  1 in P-1
REM R1 =  0.0363 for   1715 Fo > 4sig(Fo)  and  0.0492 for all   2140 data
REM    182 parameters refined using      0 restraints
END
;
