# Supplementary material for: Methyl 4-[(5-chloro­pyrimidin-2-yl)carbamo­yl]benzoate
Source: Acta Crystallogr Sect E Struct Rep Online. 2011 Jul 2;67(Pt 8):o1872. doi: 10.1107/S1600536811025268 (PMC3212268; doi:10.1107/S1600536811025268)
Supplement: Supplementary file 2 [file e-67-o1872-Isup2.hkl]

# 
# h,k,l, Fc-squared, Fo-squared, sigma(Fo-squared) and status flag 
# 
data_I
_shelx_title ' CYCU0947 in P-1' 
_shelx_refln_list_code          4 
_shelx_F_calc_maximum      105.35 
_exptl_crystal_F_000       300.00 
_reflns_d_resolution_high  0.8410 
 
loop_ 
 _symmetry_equiv_pos_as_xyz 
 'x, y, z' 
 '-x, -y, -z' 
 
_cell_length_a     5.9068 
_cell_length_b     7.3378 
_cell_length_c    15.8165 
_cell_angle_alpha  78.259 
_cell_angle_beta   82.030 
_cell_angle_gamma  67.986 
 
_shelx_F_squared_multiplier     1.000 
 
loop_ 
 _refln_index_h 
 _refln_index_k 
 _refln_index_l 
 _refln_F_squared_calc 
 _refln_F_squared_meas 
 _refln_F_squared_sigma 
 _refln_observed_status 
   1   0   0     2759.39     2536.79     62.19 o 
   2   0   0      241.03      220.70      7.18 o 
   3   0   0       84.66       83.13      2.64 o 
   4   0   0       56.41       50.96      2.20 o 
   5   0   0        4.54        4.50      1.65 o 
   6   0   0        0.32       -1.00      2.32 o 
  -6   1   0        0.87       -0.63      2.48 o 
  -5   1   0        0.15        1.73      1.51 o 
  -4   1   0        4.89        4.62      1.69 o 
  -3   1   0      379.63      356.14     14.87 o 
  -2   1   0       34.01       28.14      1.36 o 
  -1   1   0      657.04      604.42     10.94 o 
   0   1   0       25.65       24.79      0.98 o 
   1   1   0      303.94      262.65      6.17 o 
   2   1   0      354.71      333.66     13.29 o 
   3   1   0      195.61      179.38      6.39 o 
   4   1   0       92.69       89.64      3.19 o 
   5   1   0      129.71      120.10      3.70 o 
   6   1   0       17.06       18.07      2.71 o 
  -5   2   0       15.86       12.53      2.34 o 
  -4   2   0      203.71      208.07      7.08 o 
  -2   2   0       67.49       61.58      1.95 o 
  -1   2   0        4.65        6.45      1.21 o 
   0   2   0      645.47      584.18     16.07 o 
   1   2   0      267.48      298.88      8.30 o 
   2   2   0       63.60       55.50      1.83 o 
   3   2   0     2428.99     2534.78     38.90 o 
   4   2   0       83.64      107.89      2.97 o 
   5   2   0       32.92       28.77      2.10 o 
   6   2   0       18.92       15.58      2.60 o 
  -5   3   0        2.80        6.16      2.32 o 
  -4   3   0       50.65       51.90      2.18 o 
  -3   3   0       11.04       14.32      1.89 o 
  -2   3   0        0.08       -0.24      1.36 o 
  -1   3   0      378.29      359.84     33.18 o 
   0   3   0      318.82      274.11      7.79 o 
   1   3   0        5.19        4.15      0.93 o 
   2   3   0        3.99        5.13      1.20 o 
   3   3   0      337.16      361.47     15.20 o 
   4   3   0      184.29      190.43      6.14 o 
   5   3   0      110.76      100.89      3.34 o 
   6   3   0        0.04        2.24      2.18 o 
  -4   4   0      153.31      164.82      4.64 o 
  -3   4   0       47.23       48.67      2.22 o 
  -2   4   0      285.52      275.23      9.40 o 
  -1   4   0       13.30       10.86      1.13 o 
   0   4   0        9.58        9.36      0.99 o 
   1   4   0       12.86       11.95      0.99 o 
   2   4   0      192.93      217.43      7.65 o 
   3   4   0       59.85       64.76      2.20 o 
   4   4   0      152.99      146.34      4.60 o 
   5   4   0       45.17       48.40      2.26 o 
   6   4   0       33.61       28.79      2.87 o 
  -3   5   0       38.75       46.02      2.99 o 
  -2   5   0       10.90       11.35      1.67 o 
  -1   5   0        2.44        2.07      1.13 o 
   0   5   0        1.95        0.17      1.08 o 
   1   5   0      356.87      365.79     12.62 o 
   2   5   0      256.47      257.98     11.15 o 
   3   5   0       15.31       21.12      1.87 o 
   4   5   0        4.71        6.49      1.85 o 
   5   5   0      146.33      149.39      5.21 o 
   6   5   0       22.98       22.64      2.87 o 
  -2   6   0        5.04        6.02      2.18 o 
  -1   6   0       76.98       82.09      1.84 o 
   0   6   0       28.23       26.74      2.31 o 
   1   6   0      166.35      162.25      3.90 o 
   2   6   0        8.18        8.57      1.83 o 
   3   6   0        7.59        5.49      1.67 o 
   4   6   0       19.16       21.75      1.99 o 
   6   6   0       81.30       80.93      3.87 o 
  -1   7   0        1.79        2.27      1.56 o 
   0   7   0       68.41       73.39      3.26 o 
   1   7   0      145.42      156.68      5.08 o 
   2   7   0        3.57        1.51      1.55 o 
   3   7   0      146.06      139.53      4.50 o 
   4   7   0       36.25       37.41      2.93 o 
   5   7   0        3.67        2.46      2.44 o 
   1   8   0        3.54        6.36      1.64 o 
   2   8   0        0.18       -0.73      2.22 o 
   3   8   0        6.75        2.28      2.36 o 
   4   8   0       34.18       32.55      3.01 o 
  -4  -8   1       26.97       25.25      2.95 o 
  -3  -8   1       18.01       17.50      2.73 o 
  -2  -8   1      145.95      145.08      4.62 o 
  -1  -8   1        0.03       -1.55      1.55 o 
  -5  -7   1       53.79       49.50      3.36 o 
  -4  -7   1        5.20        9.60      2.44 o 
  -3  -7   1       25.12       23.62      1.85 o 
  -2  -7   1       10.89        9.14      1.63 o 
  -1  -7   1       51.63       48.52      1.52 o 
   0  -7   1       35.29       37.29      2.34 o 
   1  -7   1       11.27       11.00      2.00 o 
  -6  -6   1        0.10       -0.24      2.30 o 
  -5  -6   1       32.84       38.61      2.87 o 
  -4  -6   1      119.69      114.18      4.96 o 
  -3  -6   1       21.09       20.37      1.93 o 
  -2  -6   1      409.26      394.96      9.85 o 
  -1  -6   1        9.49       11.78      1.29 o 
   0  -6   1       36.75       37.17      1.51 o 
   1  -6   1        0.03       -0.68      1.02 o 
   2  -6   1        3.43       -0.39      2.06 o 
  -6  -5   1       25.73       27.10      2.81 o 
  -5  -5   1      102.39       94.40      2.67 o 
  -4  -5   1        0.52        2.30      1.71 o 
  -3  -5   1        0.63        0.47      1.57 o 
  -2  -5   1      668.25      654.50     15.62 o 
  -1  -5   1       34.97       37.55      3.93 o 
   0  -5   1        0.53       -0.37      1.06 o 
   1  -5   1        0.52       -0.13      1.09 o 
   2  -5   1        2.83        4.11      1.51 o 
   3  -5   1       11.15       10.29      2.44 o 
  -6  -4   1      171.67      180.75      4.74 o 
  -5  -4   1       39.15       41.56      2.18 o 
  -4  -4   1        2.42        2.03      1.67 o 
  -3  -4   1       60.02       60.43      2.18 o 
  -2  -4   1       68.82       71.21      2.26 o 
  -1  -4   1      330.25      306.88      7.77 o 
   0  -4   1       94.63       92.15      4.35 o 
   1  -4   1      158.33      162.37      3.64 o 
   2  -4   1        7.49        6.67      1.71 o 
   3  -4   1       21.11       23.89      1.95 o 
   4  -4   1       23.71       17.80      2.62 o 
  -6  -3   1        5.73        6.31      2.36 o 
  -5  -3   1      128.67      117.82      3.09 o 
  -4  -3   1        0.23       -1.51      1.51 o 
  -3  -3   1     1382.12     1513.43     28.87 o 
  -2  -3   1      118.00      118.08      4.64 o 
  -1  -3   1      801.41      818.98     16.67 o 
   0  -3   1       18.01       22.81      1.37 o 
   1  -3   1     1474.36     1468.83     33.67 o 
   2  -3   1        1.82        3.42      1.46 o 
   3  -3   1       35.41       34.08      2.14 o 
   4  -3   1        3.80        4.46      1.57 o 
   5  -3   1        9.91       10.78      2.52 o 
  -5  -2   1        5.83        7.26      1.71 o 
  -4  -2   1      220.56      214.66      6.88 o 
  -3  -2   1      136.14      155.62      5.11 o 
  -2  -2   1      654.64      615.93     19.00 o 
  -1  -2   1      157.52      156.14      3.83 o 
   0  -2   1       29.80       20.04      1.37 o 
   1  -2   1       23.83       17.11      0.85 o 
   2  -2   1      741.06      682.52     20.04 o 
   3  -2   1      301.11      280.29      7.59 o 
   4  -2   1      344.88      334.35      8.71 o 
   5  -2   1        2.77        3.52      2.14 o 
  -6  -1   1        9.21       10.78      2.56 o 
  -5  -1   1       10.46        6.10      1.69 o 
  -4  -1   1      269.22      294.25     11.76 o 
  -3  -1   1       18.07       12.78      1.44 o 
  -2  -1   1      845.23      810.92     20.51 o 
  -1  -1   1       89.14       75.17      3.14 o 
   0  -1   1     1099.98     1034.06     47.51 o 
   1  -1   1     2418.99     2381.73    135.90 o 
   2  -1   1       92.70       87.36      2.36 o 
   3  -1   1       65.79       65.00      2.16 o 
   4  -1   1       26.54       26.04      2.01 o 
   5  -1   1        0.25       -0.73      1.47 o 
   6  -1   1        3.78        4.03      2.46 o 
  -6   0   1        7.55        9.26      2.52 o 
  -5   0   1       13.27       10.48      1.83 o 
  -4   0   1        0.16        3.91      1.57 o 
  -3   0   1      293.77      304.89      9.30 o 
  -2   0   1       78.03       71.72      2.58 o 
  -1   0   1       30.15       30.30      1.07 o 
   1   0   1      693.44      681.12     17.25 o 
   2   0   1      598.95      588.12     17.80 o 
   3   0   1      258.38      256.17      8.63 o 
   4   0   1      213.46      191.53      6.06 o 
   5   0   1       50.15       47.93      2.26 o 
   6   0   1       25.39       29.50      2.87 o 
  -6   1   1       15.51       18.49      2.87 o 
  -5   1   1       27.33       29.38      1.91 o 
  -4   1   1        3.01        1.44      1.67 o 
  -3   1   1        6.03        6.67      1.46 o 
  -2   1   1      212.29      192.47      7.08 o 
   0   1   1      167.55      174.63      9.13 o 
   1   1   1        0.78        3.60      0.61 o 
   2   1   1       21.93       20.41      1.16 o 
   3   1   1      135.12      142.17      5.68 o 
   4   1   1        7.41        7.47      1.61 o 
   5   1   1        2.34        2.14      1.71 o 
   6   1   1       33.83       33.16      2.89 o 
  -5   2   1        2.09        2.06      2.26 o 
  -4   2   1       65.10       63.17      2.46 o 
  -3   2   1       47.26       51.13      2.22 o 
  -2   2   1      724.42      664.59     20.75 o 
  -1   2   1      121.27      104.58      2.64 o 
   0   2   1     8374.67     7389.41     37.77 o 
   1   2   1      296.26      272.24     10.42 o 
   2   2   1      259.71      249.86      8.30 o 
   3   2   1      301.07      321.13     10.25 o 
   4   2   1       54.84       47.49      2.12 o 
   5   2   1        2.53        2.24      1.67 o 
   6   2   1       77.98       85.71      3.54 o 
  -5   3   1        0.94        0.96      2.26 o 
  -4   3   1        0.50        0.94      1.47 o 
  -3   3   1      239.78      238.55      8.48 o 
  -2   3   1        4.26        2.22      1.42 o 
  -1   3   1       11.30       12.87      0.96 o 
   0   3   1       83.26       79.48      6.27 o 
   1   3   1      406.76      394.34     20.41 o 
   2   3   1      185.55      194.17      7.32 o 
   3   3   1      322.27      319.19     15.18 o 
   4   3   1        4.42        5.64      1.63 o 
   5   3   1        1.56        1.93      1.65 o 
   6   3   1        5.53        7.02      1.55 o 
  -4   4   1       36.04       38.15      2.99 o 
  -3   4   1      142.49      149.68      5.35 o 
  -2   4   1      162.47      157.65      4.72 o 
  -1   4   1      122.14      111.35      3.71 o 
   0   4   1      268.37      245.88      5.79 o 
   1   4   1      150.68      144.36      5.64 o 
   2   4   1      842.89      894.92     22.28 o 
   3   4   1      661.56      638.88     17.46 o 
   4   4   1       43.20       32.63      2.12 o 
   5   4   1        9.24        6.61      1.73 o 
   6   4   1       22.92       20.20      2.64 o 
  -3   5   1        3.34        0.51      2.30 o 
  -2   5   1       10.26       11.45      1.69 o 
  -1   5   1        5.24        5.09      1.17 o 
   0   5   1      237.57      232.46     11.50 o 
   1   5   1        0.69        2.83      1.08 o 
   2   5   1      144.22      137.06      4.62 o 
   3   5   1        0.24        0.29      1.49 o 
   4   5   1      305.55      300.42      9.58 o 
   5   5   1       18.39       18.47      1.83 o 
   6   5   1       38.62       42.95      3.07 o 
  -2   6   1        0.54        1.47      2.12 o 
  -1   6   1       10.55        8.70      1.56 o 
   0   6   1        3.90        4.81      1.42 o 
   1   6   1      255.32      246.58      8.30 o 
   2   6   1        0.13       -1.61      1.61 o 
   3   6   1        4.69        6.10      1.71 o 
   4   6   1      112.13      108.17      3.38 o 
   5   6   1        0.14        0.88      1.46 o 
   6   6   1        5.56        5.68      2.48 o 
  -1   7   1        2.87        5.96      1.64 o 
   0   7   1        0.56        3.27      2.68 o 
   1   7   1       65.92       66.57      2.47 o 
   2   7   1        6.59        8.22      1.65 o 
   3   7   1      122.18      114.79      2.99 o 
   4   7   1       44.66       43.50      2.95 o 
   5   7   1        4.27        5.82      2.36 o 
   1   8   1        9.35        8.36      2.69 o 
   2   8   1       10.02       12.55      2.50 o 
   3   8   1       38.97       39.16      3.07 o 
   4   8   1        7.05        4.31      2.50 o 
  -3  -8   2        1.75        2.08      2.30 o 
  -2  -8   2        0.77       -1.59      2.38 o 
  -1  -8   2       14.53       17.76      3.51 o 
  -5  -7   2       23.16       24.37      2.93 o 
  -4  -7   2       19.96       20.98      2.56 o 
  -3  -7   2       80.07       76.95      3.44 o 
  -2  -7   2        0.41       -1.14      1.44 o 
  -1  -7   2        4.22        5.79      1.55 o 
   0  -7   2       30.77       34.19      1.95 o 
   1  -7   2        4.19        4.89      1.86 o 
  -6  -6   2        3.62        3.26      2.65 o 
  -5  -6   2       41.67       45.61      3.13 o 
  -4  -6   2      212.25      201.46      5.51 o 
  -3  -6   2        7.55        7.28      1.67 o 
  -2  -6   2       29.21       35.18      2.18 o 
  -1  -6   2       73.65       72.48      1.83 o 
   0  -6   2       33.89       34.22      1.45 o 
   1  -6   2       43.38       42.90      1.46 o 
   2  -6   2        0.19       -1.99      1.99 o 
  -6  -5   2        1.07       -2.34      2.34 o 
  -5  -5   2       96.78       99.67      2.83 o 
  -4  -5   2       12.62       11.07      1.77 o 
  -3  -5   2       89.39       95.68      2.95 o 
  -2  -5   2      144.71      147.85      4.64 o 
  -1  -5   2        1.15        1.47      1.11 o 
   0  -5   2        0.74        0.38      1.72 o 
   1  -5   2       67.35       64.11      1.76 o 
   2  -5   2        0.58       -0.16      1.42 o 
   3  -5   2        5.29        1.97      2.28 o 
  -6  -4   2       11.76       10.88      2.60 o 
  -5  -4   2       41.97       35.58      2.16 o 
  -4  -4   2       19.52       17.99      1.93 o 
  -3  -4   2      540.71      529.38     15.93 o 
  -2  -4   2      634.85      625.19     20.14 o 
  -1  -4   2        7.36        6.57      0.98 o 
   0  -4   2        3.27        4.90      0.99 o 
   1  -4   2      167.85      182.77      4.45 o 
   2  -4   2      191.26      213.60      7.98 o 
   3  -4   2       26.31       28.04      1.99 o 
   4  -4   2       20.53       19.94      2.65 o 
  -6  -3   2        0.58       -0.85      2.20 o 
  -5  -3   2       39.48       35.85      2.24 o 
  -4  -3   2        6.06        2.40      1.61 o 
  -3  -3   2       54.40       56.29      2.10 o 
  -2  -3   2      345.73      325.58     10.32 o 
  -1  -3   2       11.23       14.46      0.93 o 
   0  -3   2      166.98      147.27      4.93 o 
   1  -3   2      610.67      601.21     21.63 o 
   2  -3   2       88.83       88.89      3.56 o 
   3  -3   2        0.01       -1.61      1.61 o 
   4  -3   2       34.17       28.85      1.93 o 
   5  -3   2        5.79        5.64      2.46 o 
  -6  -2   2      176.90      175.76      4.62 o 
  -5  -2   2        0.07        0.94      1.65 o 
  -4  -2   2      321.38      335.86     11.58 o 
  -3  -2   2       12.69       12.72      1.47 o 
  -2  -2   2      396.33      392.42     16.89 o 
  -1  -2   2      567.31      528.73     19.15 o 
   0  -2   2      887.54      805.88     14.02 o 
   1  -2   2      238.21      217.55      5.27 o 
   2  -2   2       23.74       19.65      1.49 o 
   3  -2   2        7.94        6.92      1.69 o 
   4  -2   2      115.46      108.34      3.23 o 
   5  -2   2       98.41      100.36      3.72 o 
  -6  -1   2        0.84       -0.14      2.26 o 
  -5  -1   2        0.24       -0.37      1.63 o 
  -4  -1   2       71.48       68.01      2.34 o 
  -3  -1   2      676.09      790.75     22.44 o 
  -2  -1   2       13.57       14.45      1.20 o 
  -1  -1   2        0.16        0.79      0.86 o 
   0  -1   2     1032.61      990.85     15.03 o 
   1  -1   2     3582.12     3354.17     61.27 o 
   2  -1   2      608.40      554.83     19.39 o 
   3  -1   2       98.23       95.03      3.50 o 
   4  -1   2      142.34      144.21      4.66 o 
   5  -1   2       10.78        9.20      1.63 o 
   6  -1   2        1.08       -0.59      2.40 o 
  -6   0   2       23.41       19.37      2.71 o 
  -5   0   2       40.60       42.11      2.22 o 
  -4   0   2       17.39       14.55      1.81 o 
  -3   0   2       47.12       63.66      2.60 o 
  -2   0   2     1014.45      940.27     23.32 o 
  -1   0   2      816.05      739.00     10.58 o 
   0   0   2       42.99       51.15      2.33 o 
   1   0   2     1757.04     1760.41     14.55 o 
   2   0   2     1891.98     1865.93     30.35 o 
   3   0   2       24.83       30.38      1.67 o 
   4   0   2      116.22      114.36      3.89 o 
   5   0   2       90.10       85.77      2.71 o 
   6   0   2        0.32       -0.24      2.30 o 
  -6   1   2        2.22        2.93      2.46 o 
  -5   1   2        0.14        1.95      1.53 o 
  -4   1   2       30.06       29.91      2.08 o 
  -3   1   2        2.56        3.64      1.46 o 
  -2   1   2       21.36       22.83      1.42 o 
  -1   1   2    11098.00     9798.23     60.97 o 
   0   1   2        8.71        6.85      0.48 o 
   1   1   2      317.74      311.27     33.84 o 
   2   1   2      135.19      145.57      5.19 o 
   3   1   2       59.69       53.65      1.85 o 
   4   1   2      444.10      431.58     13.53 o 
   5   1   2        7.00        5.39      1.71 o 
   6   1   2        1.80        1.22      2.24 o 
  -5   2   2        0.14       -1.87      2.14 o 
  -4   2   2        1.81        1.36      1.65 o 
  -3   2   2        5.32        3.70      1.67 o 
  -2   2   2      231.00      220.95      7.39 o 
  -1   2   2        4.55        5.18      0.73 o 
   0   2   2     4094.26     3885.67     37.62 o 
   1   2   2    10541.87    10101.66    672.65 o 
   2   2   2      475.14      455.95     16.87 o 
   3   2   2        0.99        1.97      1.20 o 
   4   2   2      258.75      271.57     13.14 o 
   5   2   2      182.77      176.41      4.80 o 
   6   2   2       13.39       17.09      1.73 o 
  -5   3   2       11.49       15.06      2.81 o 
  -4   3   2        1.15        0.28      1.46 o 
  -3   3   2       25.05       26.31      2.10 o 
  -2   3   2       22.91       20.35      1.75 o 
  -1   3   2       64.68       65.18      1.63 o 
   0   3   2      328.47      326.06      9.85 o 
   1   3   2        4.09        1.48      0.67 o 
   2   3   2     1666.82     1810.82     32.45 o 
   3   3   2      150.14      175.84      5.74 o 
   4   3   2       18.88       21.26      1.85 o 
   5   3   2       42.97       40.22      2.20 o 
   6   3   2        4.84        6.21      1.55 o 
   7   3   2       24.59       26.71      3.11 o 
  -4   4   2        0.09       -0.12      2.20 o 
  -3   4   2       32.19       36.66      2.16 o 
  -2   4   2       79.27       75.32      2.79 o 
  -1   4   2        6.04        7.02      2.13 o 
   0   4   2      202.77      208.37      5.04 o 
   1   4   2      282.60      277.01     13.80 o 
   2   4   2      684.11      751.43     19.94 o 
   3   4   2        7.43       11.70      1.55 o 
   4   4   2      640.99      679.00     15.22 o 
   5   4   2        2.43        1.32      1.61 o 
   6   4   2       91.20       86.95      3.62 o 
  -3   5   2      132.69      137.27      4.31 o 
  -2   5   2        5.14        6.77      1.59 o 
  -1   5   2        4.59        4.23      1.18 o 
   0   5   2       52.71       60.07      2.06 o 
   1   5   2      132.81      129.92      9.34 o 
   3   5   2      168.49      155.99      5.35 o 
   4   5   2        9.36       12.17      1.87 o 
   5   5   2        2.15       -1.51      1.51 o 
   6   5   2       41.78       41.26      2.97 o 
  -2   6   2        8.58        7.69      2.28 o 
  -1   6   2       26.35       27.64      1.36 o 
   0   6   2       86.76       87.70      1.90 o 
   1   6   2      191.24      197.88      5.45 o 
   2   6   2       52.07       52.08      2.34 o 
   3   6   2      122.51      124.49      3.89 o 
   4   6   2       43.16       42.60      2.24 o 
   5   6   2       57.71       61.54      2.24 o 
   6   6   2       30.61       30.62      3.01 o 
  -1   7   2        0.03       -0.65      1.67 o 
   0   7   2      143.75      139.53      7.12 o 
   1   7   2        5.62        7.15      1.13 o 
   2   7   2       22.34       18.15      1.89 o 
   3   7   2        0.45        2.14      1.53 o 
   4   7   2        0.05        0.67      1.49 o 
   5   7   2       10.08        6.47      2.52 o 
   1   8   2        0.63       -0.24      3.71 o 
   2   8   2       70.20       68.40      3.58 o 
   3   8   2       18.09       21.40      2.65 o 
   4   8   2        1.10        2.75      2.40 o 
  -3  -8   3       39.19       39.41      3.13 o 
  -2  -8   3        2.99        9.87      2.44 o 
  -5  -7   3       47.10       48.69      3.46 o 
  -4  -7   3        1.07        2.54      2.24 o 
  -3  -7   3       76.36       74.14      3.44 o 
  -2  -7   3       36.06       41.10      2.87 o 
  -1  -7   3       16.44       18.72      1.77 o 
   0  -7   3        0.23        0.12      2.01 o 
   1  -7   3        7.58        7.62      1.73 o 
  -5  -6   3       16.94       10.84      2.52 o 
  -4  -6   3       15.68       14.42      1.73 o 
  -3  -6   3        5.29        2.22      1.61 o 
  -2  -6   3      372.44      381.78      8.65 o 
  -1  -6   3      368.50      371.00      9.77 o 
   0  -6   3       49.71       48.48      2.51 o 
   1  -6   3        2.98        3.15      1.01 o 
   2  -6   3        0.24        2.08      2.03 o 
  -6  -5   3        2.89        3.05      2.40 o 
  -5  -5   3       73.10       75.44      2.44 o 
  -4  -5   3       10.25       11.72      1.73 o 
  -3  -5   3      252.50      253.70      9.14 o 
  -2  -5   3       29.13       27.10      2.05 o 
  -1  -5   3       66.84       59.53      1.68 o 
   0  -5   3      125.74      126.35      2.78 o 
   1  -5   3        1.10        3.30      1.15 o 
   2  -5   3        0.62        1.46      1.40 o 
   3  -5   3        0.33        0.47      2.08 o 
  -6  -4   3        2.05        0.96      2.40 o 
  -5  -4   3        0.32        0.87      1.55 o 
  -4  -4   3       62.41       59.27      2.40 o 
  -3  -4   3      465.88      451.34     15.30 o 
  -2  -4   3       23.83       22.40      1.79 o 
  -1  -4   3      200.15      201.32      4.50 o 
   0  -4   3       51.01       51.56      1.47 o 
   1  -4   3       49.03       45.57      3.90 o 
   2  -4   3       46.51       44.19      2.20 o 
   3  -4   3        0.01       -0.65      1.49 o 
   4  -4   3       13.25       11.94      2.50 o 
  -6  -3   3       40.99       42.44      3.05 o 
  -5  -3   3       40.14       42.44      2.20 o 
  -4  -3   3       20.02       19.41      1.93 o 
  -3  -3   3      132.33      132.69      4.88 o 
  -2  -3   3       73.13       69.40      2.79 o 
  -1  -3   3       41.90       35.78      1.85 o 
   0  -3   3        7.00        5.35      0.86 o 
   1  -3   3       33.04       35.56      1.25 o 
   2  -3   3        3.02        2.54      1.47 o 
   3  -3   3       33.75       33.92      2.12 o 
   4  -3   3        7.34        8.18      1.57 o 
   5  -3   3        0.38        2.28      2.28 o 
  -6  -2   3        0.83        2.30      2.36 o 
  -5  -2   3       83.41       71.41      2.58 o 
  -4  -2   3      449.94      432.01     12.63 o 
  -3  -2   3      266.29      266.13      8.59 o 
  -2  -2   3      267.57      250.75      9.18 o 
  -1  -2   3       77.39       69.27      1.55 o 
   0  -2   3     3803.11     3862.75    132.04 o 
   1  -2   3      181.77      205.75      5.25 o 
   2  -2   3      397.59      386.72     14.59 o 
   3  -2   3       56.30       52.57      2.26 o 
   4  -2   3      209.32      220.60      6.75 o 
   5  -2   3       42.99       37.78      2.83 o 
  -6  -1   3        0.74        3.07      2.30 o 
  -5  -1   3       53.90       51.15      2.40 o 
  -4  -1   3       33.75       28.56      1.97 o 
  -3  -1   3       20.80       30.54      1.71 o 
  -2  -1   3        3.33        0.83      1.00 o 
  -1  -1   3        3.72        1.11      0.66 o 
   0  -1   3      454.34      474.93      9.34 o 
   1  -1   3       15.40       17.28      0.88 o 
   2  -1   3      417.25      434.45     18.41 o 
   3  -1   3        9.40        3.66      1.49 o 
   4  -1   3       63.24       61.46      2.42 o 
   5  -1   3        4.08        8.97      1.59 o 
   6  -1   3        8.88       13.06      2.73 o 
  -6   0   3        6.92       10.86      2.58 o 
  -5   0   3        8.41       11.19      1.79 o 
  -4   0   3       41.08       37.50      2.18 o 
  -3   0   3      454.96      452.94     16.03 o 
  -2   0   3      352.85      355.02     15.65 o 
  -1   0   3      959.50      914.25     12.94 o 
   0   0   3     1493.14     1527.08     17.46 o 
   1   0   3       90.11      122.65      2.55 o 
   2   0   3      353.77      303.29     13.33 o 
   3   0   3        8.82       11.11      1.42 o 
   4   0   3      535.73      508.57     13.16 o 
   5   0   3      428.48      423.75      8.10 o 
   6   0   3        5.27        5.49      2.36 o 
  -6   1   3        0.05        1.61      2.52 o 
  -4   1   3        1.90        3.66      1.69 o 
  -3   1   3       75.29       78.94      3.05 o 
  -2   1   3        6.44        9.60      1.30 o 
  -1   1   3     2128.33     2044.81     27.81 o 
   0   1   3       85.53       81.30      4.25 o 
   1   1   3        1.15        0.26      0.98 o 
   2   1   3      502.22      514.22     15.58 o 
   3   1   3      356.68      367.98     15.54 o 
   4   1   3        2.17        4.09      1.51 o 
   5   1   3      138.60      147.05      4.11 o 
   6   1   3        7.53        6.12      2.38 o 
  -5   2   3        1.26        4.15      2.22 o 
  -4   2   3        3.09        3.50      1.63 o 
  -3   2   3      150.28      166.00      5.39 o 
  -2   2   3     3366.78     3335.36     41.69 o 
  -1   2   3      100.28      103.66      2.64 o 
   0   2   3      294.74      283.52      8.41 o 
   1   2   3     2842.10     2899.79     87.82 o 
   2   2   3      204.55      193.26      6.37 o 
   3   2   3       94.22       91.04      3.72 o 
   4   2   3        6.76        5.72      1.59 o 
   5   2   3      201.78      199.59      7.16 o 
   6   2   3       35.76       36.19      2.91 o 
  -5   3   3        8.53       10.62      2.58 o 
  -4   3   3       19.36       20.30      1.81 o 
  -3   3   3        7.57        7.18      1.85 o 
  -2   3   3        6.05        4.70      1.51 o 
  -1   3   3      125.86      117.10      2.94 o 
   0   3   3      603.19      593.57     28.62 o 
   1   3   3       83.51       69.84      4.99 o 
   2   3   3      665.13      754.85     22.32 o 
   3   3   3      271.37      329.47     15.01 o 
   4   3   3      235.25      232.69      6.92 o 
   5   3   3      216.02      208.17      7.39 o 
   6   3   3        3.88        4.03      1.57 o 
   7   3   3        0.42        0.96      2.46 o 
  -4   4   3        4.65        4.05      2.26 o 
  -3   4   3        0.64        0.00      1.57 o 
  -2   4   3        7.96        5.35      1.69 o 
  -1   4   3       50.89       51.53      1.50 o 
   0   4   3      271.52      290.89      8.23 o 
   1   4   3     3965.18     3873.64    107.94 o 
   2   4   3        0.65        2.50      1.28 o 
   3   4   3        3.39        4.44      1.42 o 
   4   4   3       20.21       23.34      1.95 o 
   5   4   3        8.75        8.12      1.71 o 
   6   4   3       18.01       18.82      2.64 o 
  -3   5   3        1.25       -1.06      2.18 o 
  -2   5   3       44.19       43.68      2.16 o 
  -1   5   3       12.73       12.38      1.30 o 
   0   5   3        0.00        0.95      1.09 o 
   1   5   3       96.13       98.51      6.13 o 
   2   5   3      327.65      334.37     12.25 o 
   3   5   3      222.78      196.68      6.45 o 
   4   5   3       18.90       18.86      1.97 o 
   5   5   3       84.73       72.55      2.50 o 
   6   5   3       18.49       22.56      2.75 o 
  -2   6   3       10.51       10.70      2.26 o 
  -1   6   3        6.25        7.00      1.13 o 
   0   6   3        0.27        1.93      1.14 o 
   1   6   3       60.95       66.20      1.93 o 
   2   6   3        0.89        2.32      1.67 o 
   3   6   3       27.12       28.16      2.05 o 
   4   6   3      217.93      219.50      6.73 o 
   5   6   3       54.63       53.02      2.16 o 
   6   6   3        1.24        0.53      2.40 o 
  -1   7   3        0.00       -1.70      1.70 o 
   0   7   3       53.83       60.48      3.33 o 
   1   7   3        0.61        1.85      1.06 o 
   2   7   3        0.22       -0.75      1.53 o 
   3   7   3       66.75       70.25      2.40 o 
   4   7   3        3.59        5.01      1.55 o 
   5   7   3       96.76       86.55      3.66 o 
   1   8   3        3.51        2.76      1.60 o 
   2   8   3       18.51       23.21      2.71 o 
   4   8   3        0.48       -0.20      2.30 o 
  -4  -7   4        4.61        9.13      2.36 o 
  -3  -7   4       26.05       23.62      2.67 o 
  -2  -7   4       27.60       31.21      2.87 o 
  -1  -7   4       44.23       48.50      2.16 o 
   0  -7   4       22.83       20.92      1.83 o 
   1  -7   4        0.82        0.74      1.65 o 
  -5  -6   4      179.73      183.72      4.90 o 
  -4  -6   4      356.98      360.64      6.08 o 
  -3  -6   4       22.07       20.63      1.87 o 
  -2  -6   4       15.03       12.68      1.87 o 
  -1  -6   4        2.24        1.81      1.13 o 
   0  -6   4       15.98       13.71      1.22 o 
   1  -6   4       18.56       18.56      2.38 o 
   2  -6   4        1.84        2.71      2.20 o 
  -6  -5   4       27.28       36.42      3.19 o 
  -5  -5   4       91.16       95.54      3.66 o 
  -4  -5   4        7.48        6.14      1.65 o 
  -3  -5   4      390.88      417.44     10.40 o 
  -2  -5   4      506.76      492.33     12.13 o 
  -1  -5   4       55.36       54.09      1.65 o 
   0  -5   4       92.89       93.99      1.98 o 
   1  -5   4       11.11        9.51      1.24 o 
   2  -5   4        0.03        0.73      1.40 o 
   3  -5   4       14.95       16.52      2.58 o 
  -6  -4   4        0.11        2.10      2.30 o 
  -5  -4   4       22.51       23.95      1.89 o 
  -4  -4   4      105.88      110.03      3.36 o 
  -3  -4   4       58.95       61.26      2.44 o 
  -2  -4   4      255.78      283.79     12.08 o 
  -1  -4   4      547.43      549.62     11.84 o 
   0  -4   4       56.99       51.87      1.56 o 
   1  -4   4        1.05        2.39      2.52 o 
   2  -4   4       79.17       73.02      2.52 o 
   3  -4   4       23.46       17.99      1.81 o 
   4  -4   4        7.09        7.24      2.44 o 
  -6  -3   4       19.36       21.06      2.83 o 
  -5  -3   4       15.72       15.58      1.83 o 
  -4  -3   4      549.73      525.25     12.94 o 
  -3  -3   4      198.41      202.92      6.77 o 
  -2  -3   4       64.01       62.30      2.03 o 
  -1  -3   4        5.63        6.92      1.03 o 
   0  -3   4       18.28       10.64      0.95 o 
   1  -3   4      168.26      159.07      4.07 o 
   2  -3   4      118.12      119.32      3.93 o 
   3  -3   4       51.69       51.76      2.32 o 
   4  -3   4       57.24       66.22      3.26 o 
   5  -3   4       22.14       17.99      2.81 o 
  -6  -2   4        1.49        0.02      2.36 o 
  -5  -2   4       12.06       11.66      1.79 o 
  -4  -2   4        0.00        0.73      1.57 o 
  -3  -2   4       15.80       17.25      1.61 o 
  -2  -2   4        0.09       -0.06      1.18 o 
  -1  -2   4      679.93      646.42     14.49 o 
   0  -2   4      658.53      710.52     14.80 o 
   1  -2   4      455.39      487.28     12.48 o 
   2  -2   4      121.89      129.96      4.11 o 
   3  -2   4       94.58       90.76      2.65 o 
   4  -2   4      102.24      101.38      3.17 o 
   5  -2   4        0.25        6.02      2.18 o 
  -6  -1   4        4.85        3.82      2.42 o 
  -5  -1   4       35.56       42.74      2.22 o 
  -4  -1   4        5.23        3.97      1.67 o 
  -3  -1   4       39.87       38.62      1.91 o 
  -2  -1   4       34.57       33.14      1.51 o 
  -1  -1   4     2385.95     2349.03     99.05 o 
   0  -1   4       30.78       26.65      0.83 o 
   1  -1   4       52.17       62.04      3.30 o 
   2  -1   4      142.54      141.05      5.86 o 
   3  -1   4      335.18      328.31     14.85 o 
   4  -1   4        0.16        2.89      1.65 o 
   5  -1   4        7.23        5.35      1.53 o 
   6  -1   4        3.67        4.74      2.48 o 
  -6   0   4       12.32       11.90      2.65 o 
  -5   0   4      156.63      147.56      4.96 o 
  -4   0   4       34.95       42.44      2.24 o 
  -3   0   4        0.03       -0.47      1.40 o 
  -2   0   4       89.98       82.32      3.26 o 
  -1   0   4       73.84       72.23      1.91 o 
   0   0   4     5316.06     5300.30     27.10 o 
   1   0   4     1910.16     2011.07     18.27 o 
   2   0   4        1.06        0.24      0.94 o 
   3   0   4      274.19      304.61     13.41 o 
   4   0   4      178.22      172.20      5.17 o 
   5   0   4      131.73      120.85      4.96 o 
   6   0   4       31.25       27.38      2.91 o 
  -5   1   4        1.87        3.40      1.53 o 
  -4   1   4       29.03       26.47      2.10 o 
  -3   1   4       42.63       47.12      2.14 o 
  -2   1   4      785.23      855.92     22.32 o 
  -1   1   4      134.11      138.93      3.31 o 
   0   1   4     1214.81     1253.39     15.97 o 
   1   1   4       11.56       14.08      0.99 o 
   2   1   4        3.31        1.95      0.94 o 
   3   1   4      328.06      347.17     14.44 o 
   4   1   4        2.62        3.23      1.59 o 
   5   1   4       17.49       15.85      1.85 o 
   6   1   4       11.35       12.92      2.48 o 
  -5   2   4       10.43       10.97      2.48 o 
  -4   2   4        3.02        5.15      1.63 o 
  -3   2   4       11.28       15.69      1.83 o 
  -2   2   4      501.24      433.09     15.77 o 
  -1   2   4       14.08       14.79      0.90 o 
   0   2   4      128.44      129.23      3.21 o 
   1   2   4       46.32       49.27      2.84 o 
   2   2   4      303.84      341.64     14.28 o 
   3   2   4     1265.71     1319.40     26.51 o 
   4   2   4      389.81      388.55     12.57 o 
   5   2   4      283.24      280.40      8.32 o 
   6   2   4      118.73      116.15      3.99 o 
  -5   3   4        0.54        1.53      2.46 o 
  -4   3   4        5.75        7.43      1.53 o 
  -3   3   4      102.36       92.08      3.19 o 
  -2   3   4       10.31        5.64      1.63 o 
  -1   3   4        9.25       10.67      1.19 o 
   0   3   4      327.57      293.93      6.72 o 
   1   3   4      576.86      590.71     31.01 o 
   2   3   4        0.66        0.53      1.16 o 
   3   3   4      363.79      379.95     14.91 o 
   4   3   4       60.21       52.35      2.24 o 
   5   3   4      146.83      156.01      4.33 o 
   6   3   4        0.22       -0.51      1.47 o 
  -4   4   4       11.19       16.03      2.56 o 
  -3   4   4        1.92        1.14      1.63 o 
  -2   4   4      102.33      104.25      3.13 o 
  -1   4   4       59.81       64.25      1.78 o 
   0   4   4      232.04      232.54      5.30 o 
   1   4   4      239.03      216.76      5.33 o 
   2   4   4        5.46        6.57      1.36 o 
   3   4   4       41.34       39.49      1.93 o 
   4   4   4      245.38      250.59      9.73 o 
   5   4   4        5.58        4.60      1.65 o 
   6   4   4       67.16       69.91      3.32 o 
  -3   5   4        2.67        2.38      2.26 o 
  -2   5   4        0.28        0.55      1.44 o 
  -1   5   4        1.67        2.97      1.15 o 
   0   5   4       10.90       12.13      1.25 o 
   1   5   4      246.67      229.16      6.48 o 
   2   5   4        2.06        4.29      1.55 o 
   3   5   4      272.75      295.45     11.35 o 
   4   5   4        0.43        1.69      1.73 o 
   5   5   4      161.63      168.99      5.47 o 
   6   5   4       17.53       25.84      2.83 o 
  -2   6   4        4.87        4.41      2.20 o 
  -1   6   4       50.05       55.50      2.76 o 
   0   6   4        1.92        0.47      1.13 o 
   1   6   4      382.01      366.81     14.17 o 
   2   6   4        6.98        7.34      1.79 o 
   3   6   4       59.64       57.21      2.40 o 
   4   6   4      144.62      128.66      3.82 o 
   5   6   4       64.36       53.49      2.18 o 
   6   6   4        1.00        0.37      2.30 o 
  -1   7   4        3.31        4.83      1.59 o 
   0   7   4       17.06       20.44      1.77 o 
   1   7   4        0.88        1.57      1.16 o 
   2   7   4       76.44       69.48      2.48 o 
   3   7   4       46.75       43.68      2.14 o 
   4   7   4       70.17       74.65      2.40 o 
   5   7   4        8.37        6.84      2.30 o 
   1   8   4        7.98       15.01      1.74 o 
   2   8   4        6.36        8.77      2.32 o 
   3   8   4        2.56        3.30      2.20 o 
   4   8   4       90.84       95.09      4.01 o 
  -4  -7   5      108.04      105.29      4.17 o 
  -3  -7   5        1.76        4.29      2.22 o 
  -2  -7   5        7.25        7.75      2.40 o 
  -1  -7   5        7.50        5.14      1.58 o 
   0  -7   5        2.81        5.42      1.64 o 
  -5  -6   5       25.54       29.18      3.05 o 
  -4  -6   5        1.81        1.30      2.14 o 
  -3  -6   5       17.30       20.85      1.79 o 
  -2  -6   5      248.41      257.98      6.29 o 
  -1  -6   5        0.89        3.09      1.10 o 
   0  -6   5        5.68        4.47      1.04 o 
   1  -6   5       51.71       54.99      3.77 o 
   2  -6   5       44.03       43.93      3.24 o 
  -6  -5   5        3.02        4.21      2.58 o 
  -5  -5   5       34.69       39.73      2.91 o 
  -4  -5   5       31.10       25.17      1.99 o 
  -3  -5   5       92.76       93.38      3.03 o 
  -2  -5   5      276.82      265.26      8.87 o 
  -1  -5   5      206.29      217.84      5.73 o 
   0  -5   5        3.78        0.98      1.19 o 
   1  -5   5        2.29        1.82      1.21 o 
   2  -5   5        3.05        3.64      1.99 o 
   3  -5   5        5.66        3.26      2.38 o 
  -6  -4   5       84.30       91.09      3.97 o 
  -5  -4   5       59.96       57.01      2.26 o 
  -4  -4   5        7.09        8.26      1.73 o 
  -3  -4   5      118.08      112.39      3.34 o 
  -2  -4   5      242.77      254.38     11.19 o 
  -1  -4   5        4.48        2.56      1.08 o 
   0  -4   5       29.62       25.99      1.34 o 
   1  -4   5       13.69       13.16      1.28 o 
   2  -4   5        2.66        1.57      1.53 o 
   3  -4   5        1.98        1.89      1.46 o 
   4  -4   5       21.02       25.55      2.91 o 
  -6  -3   5        3.71        2.54      2.54 o 
  -5  -3   5        9.73       13.35      1.75 o 
  -4  -3   5       70.18       67.06      2.54 o 
  -3  -3   5      120.46      121.46      4.19 o 
  -2  -3   5        1.97        4.92      1.42 o 
  -1  -3   5       35.27       37.28      1.33 o 
   0  -3   5        0.05        2.58      1.29 o 
   1  -3   5      695.76      728.67     12.60 o 
   2  -3   5       25.58       23.32      1.87 o 
   3  -3   5        0.82        1.18      1.61 o 
   4  -3   5       22.08       28.58      2.65 o 
  -6  -2   5       10.77       13.35      2.44 o 
  -5  -2   5       25.00       28.16      2.05 o 
  -4  -2   5       30.55       30.94      2.06 o 
  -3  -2   5      184.23      176.92      6.63 o 
  -2  -2   5      291.49      320.78     14.20 o 
  -1  -2   5      863.26      917.29     47.93 o 
   0  -2   5        1.80        3.75      0.80 o 
   1  -2   5       45.75       40.71      1.22 o 
   2  -2   5      348.36      348.15     12.92 o 
   3  -2   5        1.51        1.89      1.65 o 
   4  -2   5        0.43        1.32      1.51 o 
   5  -2   5        8.38        7.73      2.36 o 
  -6  -1   5        6.63       12.90      2.62 o 
  -5  -1   5      184.30      181.09      5.51 o 
  -4  -1   5      247.75      254.50      9.20 o 
  -3  -1   5       23.98       19.29      1.77 o 
  -2  -1   5      195.39      172.24      6.45 o 
  -1  -1   5     2045.02     2153.03     81.95 o 
   0  -1   5      232.37      245.63      5.64 o 
   1  -1   5        1.53        2.59      1.48 o 
   2  -1   5      626.62      644.64     19.23 o 
   3  -1   5      341.95      352.01     12.68 o 
   4  -1   5       30.86       25.86      2.01 o 
   5  -1   5       31.21       31.35      1.83 o 
  -6   0   5       16.55       17.60      2.93 o 
  -5   0   5       30.88       26.29      1.99 o 
  -4   0   5        1.04       -0.53      1.65 o 
  -3   0   5       27.22       28.91      1.85 o 
  -2   0   5       95.75       80.85      2.56 o 
  -1   0   5       86.65       89.58      2.20 o 
   0   0   5       26.07       25.14      0.81 o 
   1   0   5      719.26      780.66     12.86 o 
   2   0   5      377.80      433.37     16.72 o 
   3   0   5      161.41      194.58      5.96 o 
   4   0   5       76.20       74.54      2.46 o 
   5   0   5      138.60      128.68      4.90 o 
   6   0   5        2.14       -0.41      2.28 o 
  -5   1   5        0.02        0.85      2.24 o 
  -4   1   5       19.81       19.76      1.95 o 
  -3   1   5        7.06        6.78      1.67 o 
  -2   1   5      174.98      153.22      5.55 o 
  -1   1   5     2473.35     2449.76     45.69 o 
   0   1   5       76.44       80.94      1.56 o 
   1   1   5     1857.53     1837.63     42.37 o 
   2   1   5      382.08      431.99     15.44 o 
   3   1   5        0.89        0.94      1.26 o 
   4   1   5        8.19        5.98      1.67 o 
   5   1   5       62.99       64.53      2.40 o 
   6   1   5       28.09       26.47      2.81 o 
  -5   2   5       27.15       29.60      2.87 o 
  -4   2   5        2.21        2.22      1.55 o 
  -3   2   5        8.36       11.27      1.81 o 
  -2   2   5      586.23      597.35     17.54 o 
  -1   2   5      290.79      329.86     16.80 o 
   0   2   5      146.47      136.41      3.31 o 
   1   2   5      159.77      153.69      7.21 o 
   2   2   5      334.71      351.93     10.09 o 
   3   2   5       16.10       12.21      1.42 o 
   4   2   5        0.12        0.69      1.51 o 
   5   2   5      311.26      309.27      8.10 o 
   6   2   5      442.54      451.23      6.59 o 
  -4   3   5        5.87        6.51      2.14 o 
  -3   3   5      227.14      200.05      7.43 o 
  -2   3   5       16.98       18.94      1.83 o 
  -1   3   5        0.66        0.66      0.92 o 
   0   3   5      224.12      233.81     10.37 o 
   1   3   5        0.43        3.51      0.76 o 
   2   3   5       56.77       54.65      2.16 o 
   3   3   5      215.73      229.94      7.71 o 
   4   3   5      205.69      234.78      9.97 o 
   5   3   5      396.60      399.50      9.07 o 
   6   3   5      130.96      124.72      4.03 o 
  -4   4   5        0.69        7.45      2.38 o 
  -3   4   5        1.85        1.61      1.59 o 
  -2   4   5       39.08       37.07      2.14 o 
  -1   4   5      364.88      368.17      8.75 o 
   0   4   5       97.15       89.48      6.39 o 
   1   4   5      898.89      893.49     15.21 o 
   2   4   5      891.81      976.93     21.73 o 
   3   4   5      612.88      595.14     15.95 o 
   4   4   5      331.16      345.03     10.95 o 
   5   4   5       72.93       73.67      2.54 o 
   6   4   5       10.75       10.42      2.58 o 
  -3   5   5        0.28        0.10      2.18 o 
  -2   5   5        0.15        2.18      1.44 o 
  -1   5   5        6.75        6.90      1.22 o 
   0   5   5      248.45      246.77      6.82 o 
   1   5   5       73.24       63.33      2.93 o 
   2   5   5        7.86        7.61      1.71 o 
   3   5   5       13.67       12.59      1.75 o 
   4   5   5        0.21       -1.67      1.67 o 
   5   5   5      137.95      131.98      5.00 o 
   6   5   5       21.31       19.39      2.67 o 
  -2   6   5        0.05       -0.88      1.99 o 
  -1   6   5        2.50        3.10      2.84 o 
   0   6   5       65.58       62.71      1.90 o 
   1   6   5      190.00      178.18     11.85 o 
   2   6   5      821.05      805.59     13.63 o 
   3   6   5       14.84       17.05      1.89 o 
   4   6   5      115.88      105.92      2.99 o 
   5   6   5       19.95       20.43      1.79 o 
   6   6   5       92.33       85.67      3.85 o 
  -1   7   5        4.48        4.90      1.65 o 
   0   7   5        2.52        6.23      1.49 o 
   1   7   5       28.84       26.02      1.38 o 
   2   7   5        0.65       -0.57      1.55 o 
   3   7   5       49.41       52.45      2.22 o 
   4   7   5      101.80       98.51      2.54 o 
   5   7   5        0.40       -1.44      2.22 o 
   1   8   5       11.18       10.72      1.72 o 
   2   8   5       14.60       18.53      2.60 o 
   3   8   5        0.19       -0.65      2.20 o 
   4   8   5        0.42       -2.05      2.26 o 
  -4  -7   6        0.10        2.06      2.32 o 
  -3  -7   6        5.16        3.40      2.36 o 
  -2  -7   6       12.77       12.19      2.62 o 
  -1  -7   6       24.56       26.13      2.17 o 
   0  -7   6        0.05       -0.03      1.57 o 
  -5  -6   6       19.06       21.93      2.77 o 
  -4  -6   6       96.11       99.87      3.82 o 
  -3  -6   6        4.89        6.96      1.47 o 
  -2  -6   6       24.57       23.80      1.93 o 
  -1  -6   6      100.07      104.85      1.95 o 
   0  -6   6       19.08       17.29      2.01 o 
   1  -6   6       40.26       41.53      2.13 o 
   2  -6   6        2.63       -2.22      2.22 o 
  -5  -5   6        8.41        7.91      2.42 o 
  -4  -5   6      169.25      172.99      4.82 o 
  -3  -5   6        6.43        5.35      1.71 o 
  -2  -5   6        2.83        1.42      1.73 o 
  -1  -5   6      107.26      105.86      2.10 o 
   0  -5   6       30.10       28.46      1.40 o 
   1  -5   6       21.95       25.19      1.32 o 
   2  -5   6        4.09        6.23      2.08 o 
   3  -5   6        0.37        2.56      2.36 o 
  -6  -4   6        2.25        2.16      2.40 o 
  -5  -4   6       33.88       35.46      2.79 o 
  -4  -4   6     1235.73     1233.12     13.37 o 
  -3  -4   6      698.02      699.89     13.27 o 
  -2  -4   6      454.87      460.70     12.61 o 
  -1  -4   6      184.33      192.09      4.06 o 
   0  -4   6       19.91       18.59      1.57 o 
   1  -4   6       27.07       23.89      1.41 o 
   2  -4   6      114.01      113.87      3.23 o 
   3  -4   6       34.86       31.01      2.79 o 
   4  -4   6      102.05      103.33      4.23 o 
  -6  -3   6        9.28       11.29      2.60 o 
  -5  -3   6       54.83       54.42      2.30 o 
  -4  -3   6       38.58       32.02      2.12 o 
  -3  -3   6        0.59       -0.63      1.61 o 
  -2  -3   6       68.30       73.28      2.99 o 
  -1  -3   6      228.01      222.52      5.10 o 
   0  -3   6       17.04       19.11      1.13 o 
   1  -3   6      146.67      157.64      3.68 o 
   2  -3   6       39.03       32.49      2.01 o 
   3  -3   6       20.47       22.38      1.95 o 
   4  -3   6       21.62       20.89      2.62 o 
  -6  -2   6       17.24       15.01      2.71 o 
  -5  -2   6       89.41       95.05      2.64 o 
  -4  -2   6        4.01        3.42      1.67 o 
  -3  -2   6       12.68       10.60      1.73 o 
  -2  -2   6      160.55      150.76      5.15 o 
  -1  -2   6     1138.02     1318.31     19.19 o 
   0  -2   6     1709.97     1742.71     24.70 o 
   1  -2   6      298.00      299.65      6.03 o 
   2  -2   6       18.91       11.68      1.57 o 
   3  -2   6       67.79       70.09      2.50 o 
   4  -2   6        9.77        8.04      1.65 o 
   5  -2   6        2.52        3.42      2.18 o 
  -6  -1   6        8.81       13.02      2.65 o 
  -5  -1   6        1.64       -0.69      1.53 o 
  -4  -1   6        1.90       -1.20      1.65 o 
  -3  -1   6       95.71       91.29      3.03 o 
  -2  -1   6      106.26      112.63      4.39 o 
  -1  -1   6      545.18      633.11     22.47 o 
   0  -1   6       59.90       52.12      1.61 o 
   1  -1   6      235.23      258.78      5.66 o 
   2  -1   6       81.89       62.17      2.20 o 
   3  -1   6      220.41      243.25      6.94 o 
   4  -1   6        6.43        7.59      1.71 o 
   5  -1   6       34.85       33.43      2.73 o 
  -5   0   6        9.50        8.42      1.61 o 
  -4   0   6        9.45       12.74      1.83 o 
  -3   0   6      160.60      155.21      5.15 o 
  -2   0   6      673.14      652.41     19.82 o 
  -1   0   6      740.49      800.32     17.80 o 
   0   0   6       48.80       54.84      1.25 o 
   1   0   6       17.71       24.05      0.87 o 
   2   0   6     2222.01     2438.04     33.18 o 
   3   0   6      187.64      234.82      7.28 o 
   4   0   6        7.09        4.72      1.69 o 
   5   0   6       16.37       11.90      1.73 o 
   6   0   6        4.27        5.53      2.52 o 
  -5   1   6       25.19       27.51      2.83 o 
  -4   1   6       15.19       13.22      1.81 o 
  -3   1   6        8.22        7.87      1.71 o 
  -2   1   6       10.36       11.09      1.44 o 
  -1   1   6      756.65      741.69     17.46 o 
   0   1   6      707.77      678.66     13.13 o 
   1   1   6      281.04      272.57     16.33 o 
   2   1   6      659.25      706.46     19.12 o 
   3   1   6       59.47       58.07      1.99 o 
   4   1   6       64.13       71.84      2.42 o 
   5   1   6       88.34       90.45      2.62 o 
   6   1   6        5.10        7.08      2.38 o 
  -5   2   6       15.44        9.05      2.64 o 
  -4   2   6        9.91       10.36      1.67 o 
  -3   2   6      172.17      175.64      5.23 o 
  -2   2   6      232.79      218.83      7.14 o 
  -1   2   6       50.58       48.60      1.43 o 
   0   2   6       55.42       53.11      1.25 o 
   1   2   6        0.05        1.43      1.15 o 
   2   2   6     1189.82     1262.17     25.35 o 
   3   2   6       24.50       28.04      1.65 o 
   4   2   6        7.30       10.31      1.69 o 
   5   2   6      530.38      526.21      9.38 o 
   6   2   6       16.18       18.03      2.56 o 
  -4   3   6        0.35        4.03      2.16 o 
  -3   3   6      236.41      223.55      7.12 o 
  -2   3   6       82.29       80.04      2.52 o 
  -1   3   6       19.33       23.66      1.20 o 
   0   3   6       19.52       17.83      0.99 o 
   1   3   6     1103.81     1074.53     44.55 o 
   2   3   6      188.76      186.28      6.10 o 
   3   3   6       93.43      110.09      3.32 o 
   4   3   6        8.10        7.91      1.67 o 
   5   3   6      521.10      517.99      9.46 o 
   6   3   6        3.95        2.10      2.28 o 
  -3   4   6        0.83        3.44      1.49 o 
  -2   4   6       37.28       41.73      2.14 o 
  -1   4   6       28.50       31.36      1.90 o 
   0   4   6       42.21       48.62      1.58 o 
   1   4   6       12.64       11.66      1.02 o 
   2   4   6      159.23      172.91      5.27 o 
   3   4   6       39.58       40.93      1.99 o 
   4   4   6       17.80       14.47      1.95 o 
   5   4   6      632.61      629.58      9.81 o 
   6   4   6      183.98      189.86      4.64 o 
  -3   5   6        3.25        3.83      2.32 o 
  -2   5   6       19.33       19.47      1.75 o 
  -1   5   6        6.72        6.65      1.43 o 
   0   5   6       42.12       42.02      1.55 o 
   1   5   6       95.82      103.23      6.64 o 
   2   5   6       27.80       35.87      1.99 o 
   3   5   6      333.03      325.26     10.86 o 
   4   5   6       28.34       25.27      2.12 o 
   5   5   6        2.51        1.44      1.53 o 
   6   5   6       61.79       62.56      3.38 o 
  -2   6   6       24.61       22.50      2.62 o 
  -1   6   6       62.30       63.90      1.62 o 
   0   6   6       43.36       41.25      2.10 o 
   1   6   6      131.73      128.79      5.13 o 
   2   6   6       61.53       56.80      2.46 o 
   3   6   6        4.87        6.29      1.69 o 
   4   6   6       59.61       60.42      2.40 o 
   5   6   6       24.20       22.91      1.77 o 
   6   6   6       28.62       33.47      2.99 o 
  -1   7   6        0.75        0.04      1.52 o 
   0   7   6       17.81       16.78      1.73 o 
   1   7   6       36.61       34.29      1.65 o 
   2   7   6       21.73       23.95      1.93 o 
   3   7   6       79.37       71.59      2.42 o 
   4   7   6       32.70       27.12      2.65 o 
   5   7   6       13.10       15.73      2.60 o 
   1   8   6       26.75       29.57      2.04 o 
   2   8   6      179.54      171.04      4.72 o 
   3   8   6       21.17       28.22      2.85 o 
   4   8   6       18.10       17.52      2.69 o 
  -3  -7   7        8.43        7.71      2.71 o 
  -2  -7   7       60.19       67.40      3.58 o 
  -1  -7   7       89.80       93.51      2.75 o 
  -4  -6   7        7.22       11.92      2.46 o 
  -3  -6   7        0.14        2.18      2.12 o 
  -2  -6   7        8.06        8.42      2.24 o 
  -1  -6   7       25.64       24.39      1.86 o 
   0  -6   7      440.32      460.06      4.80 o 
   1  -6   7        2.01        2.86      1.61 o 
  -5  -5   7       60.29       69.05      3.56 o 
  -4  -5   7       17.31       17.33      2.40 o 
  -3  -5   7      365.62      365.09      7.30 o 
  -2  -5   7        0.08       -1.04      1.57 o 
  -1  -5   7       19.16       20.01      1.36 o 
   0  -5   7      109.47      101.72      2.11 o 
   1  -5   7       14.29       16.67      1.79 o 
   2  -5   7       11.49       12.90      2.32 o 
  -5  -4   7        0.02        2.36      2.26 o 
  -4  -4   7       25.22       26.79      1.97 o 
  -3  -4   7       10.63       10.56      1.87 o 
  -2  -4   7       27.56       28.56      2.08 o 
  -1  -4   7        4.40        4.18      1.18 o 
   0  -4   7       41.53       37.83      1.52 o 
   1  -4   7        5.44        6.38      1.42 o 
   2  -4   7        0.05       -0.18      1.46 o 
   3  -4   7      147.71      159.24      4.41 o 
  -6  -3   7        0.05       -2.05      2.54 o 
  -5  -3   7      149.79      153.77      4.33 o 
  -4  -3   7      491.21      494.10      9.34 o 
  -3  -3   7       13.64       13.39      1.89 o 
  -2  -3   7       11.05       11.84      1.71 o 
  -1  -3   7       88.86       90.08      1.92 o 
   0  -3   7       39.00       40.47      1.80 o 
   1  -3   7      109.92      109.50      2.16 o 
   2  -3   7       35.55       34.12      2.06 o 
   3  -3   7      158.36      166.46      5.19 o 
   4  -3   7        0.00        1.93      2.14 o 
  -6  -2   7        0.88       -1.85      2.50 o 
  -5  -2   7       12.53       16.76      1.69 o 
  -4  -2   7      633.80      601.97     11.09 o 
  -3  -2   7      186.70      189.82      6.25 o 
  -2  -2   7      131.45      139.49      5.31 o 
  -1  -2   7      118.58      104.10      2.59 o 
   0  -2   7      572.95      559.67     32.08 o 
   1  -2   7        1.73        1.27      1.53 o 
   2  -2   7        3.66        2.16      1.46 o 
   3  -2   7       54.00       59.94      2.44 o 
   4  -2   7       44.30       45.76      2.05 o 
   5  -2   7        0.90        1.20      2.22 o 
  -6  -1   7        3.73        4.54      2.64 o 
  -5  -1   7       47.92       51.25      2.14 o 
  -4  -1   7       36.21       38.33      2.24 o 
  -3  -1   7        1.91        1.28      1.59 o 
  -2  -1   7        0.37        0.65      1.30 o 
  -1  -1   7      235.03      244.35     10.15 o 
   0  -1   7       31.39       23.05      1.01 o 
   1  -1   7       91.14       92.29      2.39 o 
   2  -1   7       18.68       21.00      1.57 o 
   3  -1   7       39.50       44.52      2.16 o 
   4  -1   7       27.29       29.24      1.97 o 
   5  -1   7        0.62        3.11      2.10 o 
  -5   0   7        3.68        7.36      2.32 o 
  -4   0   7        2.50        6.71      1.67 o 
  -3   0   7        7.39        7.24      1.67 o 
  -2   0   7      542.17      553.90     17.27 o 
  -1   0   7      689.27      799.45     17.25 o 
   0   0   7     1278.90     1367.54     19.50 o 
   1   0   7      568.06      594.42     15.55 o 
   2   0   7      497.60      519.45     16.50 o 
   3   0   7        2.53        2.89      1.51 o 
   4   0   7       20.31       20.83      1.93 o 
   5   0   7        7.05        5.82      1.57 o 
   6   0   7       91.46      107.71      4.21 o 
  -5   1   7        0.48        1.77      2.22 o 
  -4   1   7       46.61       41.77      2.22 o 
  -3   1   7      128.14      136.29      4.41 o 
  -2   1   7        0.17        0.37      1.36 o 
  -1   1   7       74.36       68.55      1.93 o 
   0   1   7      835.32      902.59     15.55 o 
   1   1   7      461.76      531.90     12.69 o 
   2   1   7       96.52      140.50      5.03 o 
   3   1   7      422.56      458.36     14.04 o 
   4   1   7      195.88      184.22      4.98 o 
   5   1   7       10.00        7.39      1.65 o 
   6   1   7       26.54       29.76      2.87 o 
  -5   2   7        5.65        3.48      2.52 o 
  -4   2   7       11.54       12.09      1.69 o 
  -3   2   7       23.80       19.57      1.99 o 
  -2   2   7      343.70      342.67     12.25 o 
  -1   2   7       10.04       11.03      1.76 o 
   0   2   7      832.32      840.28     15.20 o 
   1   2   7      476.63      542.33     27.37 o 
   2   2   7      345.59      379.99     15.79 o 
   3   2   7      111.47      145.08      5.09 o 
   4   2   7      109.16      116.27      3.76 o 
   5   2   7      102.22      104.47      3.11 o 
   6   2   7        0.92        2.08      2.36 o 
  -4   3   7        0.84       -1.59      2.12 o 
  -3   3   7       14.83       12.02      1.87 o 
  -2   3   7       12.58       14.85      1.81 o 
  -1   3   7        0.03       -1.38      1.38 o 
   0   3   7       77.81       67.35      1.64 o 
   1   3   7      197.57      192.28      7.65 o 
   2   3   7      164.03      162.05      5.84 o 
   3   3   7       28.02       23.68      1.73 o 
   4   3   7       88.33       93.83      2.65 o 
   5   3   7      248.92      264.39      6.65 o 
   6   3   7        2.40        3.80      2.26 o 
  -4   4   7       89.46       89.40      3.97 o 
  -3   4   7        3.16        2.79      1.49 o 
  -2   4   7        1.61        2.01      1.53 o 
  -1   4   7        1.00        1.70      1.10 o 
   0   4   7        8.63        7.53      1.11 o 
   1   4   7      146.67      140.41      3.25 o 
   2   4   7      289.71      305.14     12.27 o 
   3   4   7      106.80      102.01      3.62 o 
   4   4   7      528.68      525.33     11.66 o 
   5   4   7        9.19        8.42      1.69 o 
   6   4   7       83.71       75.66      3.56 o 
  -3   5   7        2.23        6.61      2.42 o 
  -2   5   7        0.95        3.93      1.44 o 
  -1   5   7       64.64       66.33      1.74 o 
   0   5   7       71.23       71.90      2.49 o 
   1   5   7      433.32      434.96     28.59 o 
   2   5   7       63.96       65.23      2.38 o 
   3   5   7      195.91      196.03      5.60 o 
   4   5   7       24.52       25.02      2.03 o 
   5   5   7        3.42        5.66      1.57 o 
   6   5   7      115.38      111.65      4.05 o 
  -2   6   7        2.73        0.02      2.05 o 
  -1   6   7        0.92        1.31      1.01 o 
   0   6   7        7.75        8.57      2.09 o 
   1   6   7        3.97        5.02      2.24 o 
   2   6   7        2.46        4.07      1.71 o 
   3   6   7        1.63        3.30      1.63 o 
   4   6   7      118.59      123.78      3.36 o 
   5   6   7      247.87      262.66      5.05 o 
   6   6   7       19.68       21.57      2.77 o 
  -1   7   7       13.06       12.62      1.77 o 
   0   7   7        2.89        1.93      1.49 o 
   1   7   7       38.42       43.32      1.45 o 
   2   7   7       45.56       48.62      2.18 o 
   3   7   7      106.50      108.15      2.75 o 
   4   7   7       22.14       28.75      2.77 o 
   1   8   7       32.81       36.40      2.17 o 
   2   8   7      119.82      108.01      4.09 o 
   3   8   7      136.70      126.51      4.19 o 
   4   8   7        0.27       -0.41      2.34 o 
  -4  -6   8        0.86       -2.30      2.30 o 
  -3  -6   8       91.98       94.65      3.85 o 
  -2  -6   8       70.67       71.41      3.50 o 
  -1  -6   8        2.98        1.21      1.52 o 
   0  -6   8        9.92       11.01      1.75 o 
   1  -6   8       20.37       17.72      3.43 o 
  -5  -5   8       37.76       36.44      3.28 o 
  -4  -5   8        1.00        1.46      2.22 o 
  -3  -5   8       64.92       65.47      2.34 o 
  -2  -5   8       15.51       18.05      1.83 o 
  -1  -5   8       48.26       50.99      1.58 o 
   0  -5   8       26.60       21.91      1.28 o 
   1  -5   8       22.76       23.56      3.53 o 
   2  -5   8        0.27       -1.32      1.99 o 
  -5  -4   8        0.55        2.20      2.22 o 
  -4  -4   8       53.91       57.03      2.18 o 
  -3  -4   8       17.15       20.22      1.91 o 
  -2  -4   8      143.44      137.00      4.11 o 
  -1  -4   8       82.78       74.79      1.83 o 
   0  -4   8      440.98      459.81      7.15 o 
   1  -4   8        4.82        2.19      2.48 o 
   2  -4   8        0.34       -0.49      1.38 o 
   3  -4   8        0.93        1.47      2.28 o 
  -5  -3   8      101.51      110.35      3.95 o 
  -4  -3   8       12.61       12.25      1.75 o 
  -3  -3   8      667.12      662.44     12.57 o 
  -2  -3   8      124.50      121.44      4.07 o 
  -1  -3   8       42.86       46.46      3.20 o 
   0  -3   8        1.65        2.68      2.48 o 
   1  -3   8       79.94       81.66      1.82 o 
   2  -3   8       13.19       14.51      1.75 o 
   3  -3   8      197.38      207.60      5.11 o 
   4  -3   8       53.77       61.73      3.34 o 
  -5  -2   8        4.89        7.77      2.36 o 
  -4  -2   8      223.97      235.56      6.53 o 
  -3  -2   8      294.14      291.75      9.91 o 
  -2  -2   8       18.42       18.27      1.73 o 
  -1  -2   8       80.51       79.41      4.72 o 
   0  -2   8      221.20      245.20      7.80 o 
   1  -2   8      289.99      302.55     13.65 o 
   2  -2   8      148.89      136.80      4.05 o 
   3  -2   8      252.12      244.18      7.18 o 
   4  -2   8       13.19       11.33      2.28 o 
   5  -2   8        7.74        9.97      2.48 o 
  -5  -1   8       11.36       10.21      2.62 o 
  -4  -1   8       24.23       28.75      2.06 o 
  -3  -1   8        0.60       -0.57      1.63 o 
  -2  -1   8       95.88      101.87      3.46 o 
  -1  -1   8     1166.15     1251.43     20.14 o 
   0  -1   8      453.98      460.46     11.23 o 
   1  -1   8        0.06        0.59      0.88 o 
   2  -1   8       78.84       76.33      2.79 o 
   3  -1   8       13.19       19.29      1.93 o 
   4  -1   8       25.18       23.21      1.85 o 
   5  -1   8        0.89        3.85      2.20 o 
  -5   0   8       19.16       19.43      2.65 o 
  -4   0   8      104.69      113.08      3.19 o 
  -3   0   8       22.72       22.48      1.97 o 
  -2   0   8       61.23       55.44      2.10 o 
  -1   0   8      570.41      592.16     22.62 o 
   0   0   8      282.42      324.34      7.86 o 
   1   0   8      189.22      192.77      4.38 o 
   2   0   8      713.69      729.82     17.37 o 
   3   0   8        2.82        1.99      1.59 o 
   4   0   8       64.54       60.75      2.36 o 
   5   0   8        2.14       -0.06      1.42 o 
   6   0   8        5.34        4.94      2.50 o 
  -5   1   8       11.75       14.06      2.67 o 
  -4   1   8       15.89       15.30      1.75 o 
  -3   1   8       47.73       45.19      2.36 o 
  -2   1   8        5.51        5.25      1.53 o 
  -1   1   8       22.14       25.75      1.11 o 
   0   1   8        0.21        0.91      1.38 o 
   1   1   8      788.00      832.23     14.69 o 
   2   1   8       16.34       21.16      1.46 o 
   3   1   8       34.48       32.61      1.87 o 
   4   1   8        1.93        3.42      1.67 o 
   5   1   8        1.25        1.24      1.51 o 
   6   1   8       11.14       12.72      2.60 o 
  -5   2   8        2.80        6.12      2.40 o 
  -4   2   8        0.07        0.73      2.05 o 
  -3   2   8       24.03       22.34      2.01 o 
  -2   2   8      329.52      328.55     11.45 o 
  -1   2   8      680.85      671.69     12.45 o 
   0   2   8      224.15      244.52      5.69 o 
   1   2   8       20.66       17.89      0.92 o 
   2   2   8       79.74       75.32      2.40 o 
   3   2   8      715.21      754.76     16.48 o 
   4   2   8       85.48       86.79      2.60 o 
   5   2   8        2.08        2.89      1.51 o 
   6   2   8       76.50       86.20      3.66 o 
  -4   3   8      108.01       99.47      4.05 o 
  -3   3   8      127.02      130.01      4.92 o 
  -2   3   8        0.77        0.45      1.53 o 
  -1   3   8       77.77       77.45      1.79 o 
   0   3   8        0.59        1.07      1.24 o 
   1   3   8       24.94       25.92      1.17 o 
   2   3   8       64.08       74.24      2.14 o 
   3   3   8      104.11      121.16      3.40 o 
   4   3   8      378.84      404.03     10.11 o 
   5   3   8        2.95        3.68      1.59 o 
   6   3   8       20.95       26.45      2.73 o 
  -3   4   8        2.80       -0.31      2.12 o 
  -2   4   8        5.69        6.25      1.61 o 
  -1   4   8       22.37       21.79      1.35 o 
   0   4   8      172.46      173.17      3.61 o 
   1   4   8       60.96       56.72      1.51 o 
   2   4   8        1.55        3.52      1.47 o 
   3   4   8      180.20      197.43      6.10 o 
   4   4   8      754.88      763.63     12.53 o 
   5   4   8       23.02       19.88      1.89 o 
   6   4   8      195.01      195.05      4.80 o 
  -3   5   8        0.07       -2.20      2.20 o 
  -2   5   8        2.01        0.47      2.01 o 
  -1   5   8        3.83        2.71      1.11 o 
   0   5   8        0.01        0.81      2.16 o 
   1   5   8       26.34       26.92      2.34 o 
   2   5   8      277.76      289.90      9.87 o 
   3   5   8       20.05       18.19      1.95 o 
   4   5   8      146.47      156.94      4.15 o 
   5   5   8       12.91        9.05      1.63 o 
   6   5   8       93.88       93.12      3.95 o 
  -2   6   8        0.26       -0.51      2.05 o 
  -1   6   8       68.53       73.93      2.36 o 
   0   6   8       87.88       84.66      1.88 o 
   1   6   8        1.20        0.34      1.06 o 
   2   6   8      157.66      164.53      6.21 o 
   3   6   8       14.07       13.59      1.77 o 
   4   6   8        9.71       10.52      1.71 o 
   5   6   8       29.68       32.94      2.89 o 
   6   6   8      132.20      135.91      4.54 o 
  -1   7   8        8.75        7.62      3.12 o 
   0   7   8        6.26        4.75      1.58 o 
   1   7   8        1.79       -2.16      2.16 o 
   2   7   8        9.08        3.34      1.59 o 
   3   7   8       11.95       12.13      1.63 o 
   4   7   8       66.34       70.19      3.50 o 
   5   7   8       63.71       63.56      3.52 o 
   1   8   8        4.89        6.73      2.46 o 
   2   8   8        0.69       -1.71      2.22 o 
   3   8   8        1.37        3.26      2.24 o 
   4   8   8       20.95       28.06      2.91 o 
  -3  -6   9       21.71       24.13      2.87 o 
  -2  -6   9      140.80      155.21      4.58 o 
  -1  -6   9        0.82        1.43      1.54 o 
   0  -6   9       25.75       18.21      1.93 o 
  -4  -5   9        3.28        4.41      2.20 o 
  -3  -5   9        6.14        8.08      2.24 o 
  -2  -5   9        2.30        2.03      1.47 o 
  -1  -5   9       92.12       90.19      2.14 o 
   0  -5   9      100.51      102.93      2.54 o 
   1  -5   9       41.81       38.65      2.91 o 
   2  -5   9        1.80        1.69      2.20 o 
  -5  -4   9        2.00       -2.14      2.38 o 
  -4  -4   9       87.75       87.54      3.56 o 
  -3  -4   9       21.75       22.34      1.89 o 
  -2  -4   9       41.23       40.71      2.22 o 
  -1  -4   9      102.94       92.54      1.98 o 
   0  -4   9      113.90      121.40      2.31 o 
   1  -4   9      405.73      419.09      8.14 o 
   2  -4   9        6.97        5.27      2.10 o 
   3  -4   9        1.53       -0.61      2.16 o 
  -5  -3   9        0.86        3.11      2.24 o 
  -4  -3   9       34.12       32.72      1.99 o 
  -3  -3   9       10.23       11.90      1.83 o 
  -2  -3   9        4.89        8.12      1.77 o 
  -1  -3   9       30.79       31.65      1.43 o 
   0  -3   9       47.02       43.52      1.50 o 
   1  -3   9       38.22       37.16      2.27 o 
   2  -3   9       86.08       77.58      2.50 o 
   3  -3   9       70.76       68.99      3.24 o 
   4  -3   9       52.30       56.38      3.38 o 
  -5  -2   9       65.42       78.94      3.62 o 
  -4  -2   9       20.47       22.95      1.87 o 
  -3  -2   9      273.81      267.19      8.42 o 
  -2  -2   9       30.08       27.36      1.99 o 
  -1  -2   9       84.35       79.86      1.75 o 
   0  -2   9      351.37      359.67      8.44 o 
   1  -2   9      127.07      129.80      2.52 o 
   2  -2   9      458.90      474.51     10.99 o 
   3  -2   9      208.36      203.31      6.00 o 
   4  -2   9      147.05      125.94      3.91 o 
  -5  -1   9       31.27       32.08      2.95 o 
  -4  -1   9       30.71       25.90      1.99 o 
  -3  -1   9      411.19      412.40     10.95 o 
  -2  -1   9        0.08        0.18      1.51 o 
  -1  -1   9      176.39      179.64      5.23 o 
   0  -1   9      135.93      138.41      4.68 o 
   1  -1   9       10.26       10.01      1.62 o 
   2  -1   9      367.90      392.13     11.52 o 
   3  -1   9       52.99       52.21      2.30 o 
   4  -1   9        4.20        8.57      1.57 o 
   5  -1   9       14.94       14.97      2.48 o 
  -5   0   9        3.16        2.91      2.36 o 
  -4   0   9      106.67      112.63      4.52 o 
  -3   0   9      692.46      698.79     13.26 o 
  -2   0   9      314.02      337.77     12.47 o 
  -1   0   9      110.82      111.31      2.67 o 
   0   0   9      222.98      252.12      5.65 o 
   1   0   9       84.22       91.74      3.78 o 
   2   0   9       14.32       13.65      1.49 o 
   3   0   9       76.13       78.33      2.48 o 
   4   0   9        8.54        5.66      1.65 o 
   5   0   9      107.47      103.60      3.64 o 
  -5   1   9        1.15        1.30      2.30 o 
  -4   1   9        3.86        3.17      1.49 o 
  -3   1   9      110.20      114.46      3.64 o 
  -2   1   9       20.45       18.55      1.81 o 
  -1   1   9      116.41      116.15      2.50 o 
   0   1   9      694.93      709.89     13.04 o 
   1   1   9      619.97      669.40     12.62 o 
   2   1   9        5.24       13.79      1.46 o 
   3   1   9        3.49        4.48      1.57 o 
   4   1   9        2.58        5.60      1.67 o 
   5   1   9      129.10      134.64      4.07 o 
   6   1   9        0.45        1.02      2.34 o 
  -4   2   9       10.97        9.09      2.26 o 
  -3   2   9        3.40        0.14      1.67 o 
  -2   2   9        0.80        0.22      1.57 o 
  -1   2   9        0.92       -0.84      0.99 o 
   0   2   9      135.88      142.15      6.37 o 
   1   2   9        8.68        8.55      0.90 o 
   2   2   9      497.03      454.71     14.16 o 
   3   2   9       67.18       70.86      2.30 o 
   4   2   9        4.46        3.99      1.69 o 
   5   2   9       20.51       17.98      1.77 o 
   6   2   9       28.92       26.22      2.75 o 
  -4   3   9        1.59        5.33      2.28 o 
  -3   3   9       26.83       24.94      1.95 o 
  -2   3   9       17.32       18.43      1.89 o 
  -1   3   9       57.07       50.36      1.57 o 
   0   3   9      104.06      109.39      2.51 o 
   1   3   9        2.20        3.31      1.15 o 
   2   3   9       99.20       94.81      3.46 o 
   3   3   9       25.88       24.50      1.89 o 
   4   3   9      192.84      196.94      7.24 o 
   5   3   9        9.77       10.05      1.67 o 
   6   3   9       22.60       29.64      2.75 o 
  -3   4   9        2.52       -0.06      2.24 o 
  -2   4   9        9.71       11.72      1.63 o 
  -1   4   9       18.70       18.94      1.36 o 
   0   4   9        6.14        7.73      1.17 o 
   1   4   9      202.74      211.96      4.37 o 
   2   4   9       14.78       18.23      1.77 o 
   3   4   9      730.74      727.72     13.88 o 
   4   4   9       64.50       63.07      2.46 o 
   5   4   9        0.62        1.53      1.46 o 
   6   4   9        7.60        6.18      2.46 o 
  -3   5   9        3.37        6.18      2.62 o 
  -2   5   9        0.49       -1.97      1.97 o 
  -1   5   9        3.99        5.81      1.13 o 
   0   5   9       29.77       31.76      1.76 o 
   1   5   9       15.00       17.16      1.29 o 
   2   5   9       73.41       76.03      2.56 o 
   3   5   9      411.95      431.24      9.79 o 
   4   5   9       39.14       38.09      2.20 o 
   5   5   9       19.30       17.82      1.71 o 
   6   5   9       24.83       25.66      2.93 o 
  -2   6   9        4.39       -2.22      2.22 o 
  -1   6   9        2.39        2.39      3.52 o 
   0   6   9       34.24       33.13      1.62 o 
   1   6   9       17.10       15.69      2.03 o 
   2   6   9       21.42       21.67      1.93 o 
   3   6   9      153.65      158.24      5.45 o 
   4   6   9        1.07       -0.85      1.53 o 
   5   6   9       59.70       54.02      3.13 o 
   6   6   9      225.61      213.14      5.39 o 
  -1   7   9        3.67        3.25      1.69 o 
   0   7   9        9.23       10.33      1.70 o 
   1   7   9        1.53        1.77      1.47 o 
   2   7   9       32.17       31.58      2.69 o 
   3   7   9        2.17       -1.10      2.06 o 
   4   7   9       70.98       63.76      3.44 o 
   5   7   9        4.33        3.21      2.44 o 
   1   8   9        2.00        2.05      1.69 o 
   2   8   9       23.41       23.82      2.83 o 
   3   8   9        1.95        6.51      2.38 o 
   4   8   9        5.03        5.55      2.62 o 
  -3  -6  10       36.80       40.24      3.24 o 
  -2  -6  10        0.06        2.06      2.30 o 
  -1  -6  10        0.11        1.19      1.61 o 
   0  -6  10        1.07        1.56      1.61 o 
  -4  -5  10       60.29       68.56      3.50 o 
  -3  -5  10       99.44       98.25      3.76 o 
  -2  -5  10       35.26       38.41      2.81 o 
  -1  -5  10       84.14       83.49      2.43 o 
   0  -5  10       51.62       48.97      2.11 o 
   1  -5  10        3.65        1.62      2.71 o 
  -4  -4  10       61.84       59.29      3.15 o 
  -3  -4  10        2.15        1.97      1.51 o 
  -2  -4  10      184.21      180.81      5.53 o 
  -1  -4  10      156.61      150.42      3.71 o 
   0  -4  10       98.89      106.31      2.09 o 
   1  -4  10      209.65      205.84      8.82 o 
   2  -4  10        0.12       -0.49      1.99 o 
   3  -4  10        2.19       -0.77      2.38 o 
  -5  -3  10       38.97       46.49      3.30 o 
  -4  -3  10       19.95       18.11      2.46 o 
  -3  -3  10        0.00        1.89      1.57 o 
  -2  -3  10       60.53       54.22      2.34 o 
  -1  -3  10       36.31       37.44      2.28 o 
   0  -3  10      136.72      129.26      2.71 o 
   1  -3  10      112.53      117.45      2.50 o 
   2  -3  10       67.97       67.18      2.30 o 
   3  -3  10        0.16        1.87      2.20 o 
  -5  -2  10        6.78        6.49      2.50 o 
  -4  -2  10       42.95       42.46      2.01 o 
  -3  -2  10       18.71       20.26      1.93 o 
  -2  -2  10        5.84        4.72      1.71 o 
  -1  -2  10       47.75       58.25      2.95 o 
   0  -2  10        1.94        1.67      1.04 o 
   1  -2  10      956.13      958.27     10.85 o 
   2  -2  10      252.55      250.65      7.37 o 
   3  -2  10       95.59      104.51      2.85 o 
   4  -2  10       39.99       35.69      2.83 o 
  -5  -1  10        2.78        1.42      2.44 o 
  -4  -1  10        2.63        2.46      1.53 o 
  -3  -1  10       80.94       74.12      2.64 o 
  -2  -1  10      103.23       98.73      3.11 o 
  -1  -1  10      213.21      218.76      4.46 o 
   0  -1  10       16.46       13.37      1.12 o 
   1  -1  10      322.76      324.32      7.84 o 
   2  -1  10       24.17       24.31      1.85 o 
   3  -1  10       61.99       63.70      2.38 o 
   4  -1  10        7.13        6.98      1.53 o 
   5  -1  10        1.25        4.84      2.28 o 
  -5   0  10        1.29        1.87      2.36 o 
  -4   0  10        0.05        1.91      1.47 o 
  -3   0  10      179.96      186.79      6.77 o 
  -2   0  10       86.47       89.93      2.83 o 
  -1   0  10        2.25        2.81      1.72 o 
   0   0  10        7.66        9.64      1.44 o 
   1   0  10      120.84      116.79      2.50 o 
   2   0  10        2.99        2.67      1.44 o 
   3   0  10        1.56        2.05      1.63 o 
   4   0  10      282.11      265.06      5.98 o 
   5   0  10        0.19       -1.63      2.16 o 
  -4   1  10       16.67       12.61      2.44 o 
  -3   1  10       68.33       70.94      2.56 o 
  -2   1  10        9.96        9.01      1.73 o 
  -1   1  10       36.58       39.45      2.46 o 
   0   1  10      140.84      129.00      2.95 o 
   1   1  10      624.09      623.63     20.08 o 
   2   1  10       42.81       55.91      1.99 o 
   3   1  10       23.16       23.91      1.91 o 
   4   1  10       51.11       58.57      2.28 o 
   5   1  10      128.09      123.62      3.76 o 
   6   1  10        2.21       -2.10      2.40 o 
  -4   2  10        0.29        0.67      2.24 o 
  -3   2  10      176.52      180.01      5.49 o 
  -2   2  10      101.92      106.57      3.50 o 
  -1   2  10        0.01        0.93      1.05 o 
   0   2  10     1199.38     1243.96     14.96 o 
   1   2  10      139.26      168.65      4.79 o 
   2   2  10        1.02        0.77      1.34 o 
   3   2  10       25.65       28.42      1.93 o 
   4   2  10       13.67       15.42      1.81 o 
   5   2  10       30.27       29.15      1.87 o 
   6   2  10       23.06       24.21      2.81 o 
  -4   3  10        0.11        0.20      2.28 o 
  -3   3  10       46.41       50.33      3.07 o 
  -2   3  10       72.28       75.77      2.56 o 
  -1   3  10       11.36       10.74      1.22 o 
   0   3  10       56.51       60.59      1.56 o 
   1   3  10      158.24      158.62     11.19 o 
   2   3  10      175.64      191.02      5.27 o 
   3   3  10      107.28      111.72      3.30 o 
   4   3  10       31.93       31.39      2.06 o 
   5   3  10      175.69      173.50      4.44 o 
   6   3  10       11.54       18.66      2.64 o 
  -3   4  10        0.23       -0.35      2.26 o 
  -2   4  10        0.01        0.41      1.42 o 
  -1   4  10       12.53        9.96      1.24 o 
   0   4  10      224.69      225.14      4.61 o 
   1   4  10       41.90       45.17      3.26 o 
   2   4  10       10.75       12.19      1.67 o 
   3   4  10      205.37      194.76      5.21 o 
   4   4  10        8.93        5.78      1.73 o 
   5   4  10       42.21       44.09      1.99 o 
   6   4  10        1.70        3.24      2.28 o 
  -2   5  10        8.06        4.68      2.18 o 
  -1   5  10       10.63       10.89      1.17 o 
   0   5  10       38.28       41.16      2.69 o 
   1   5  10       39.44       39.36      1.53 o 
   2   5  10       20.77       20.39      1.99 o 
   3   5  10      257.97      273.17      7.41 o 
   4   5  10        0.18       -0.90      1.53 o 
   5   5  10      123.98      129.94      3.83 o 
   6   5  10        5.37        8.83      2.50 o 
  -1   6  10        1.54        0.08      1.52 o 
   0   6  10        6.30       10.29      1.10 o 
   1   6  10       88.35       88.51      2.24 o 
   2   6  10       20.25       18.94      1.89 o 
   3   6  10        0.08        0.00      1.47 o 
   4   6  10        7.82        8.06      1.61 o 
   5   6  10       75.39       66.30      3.36 o 
   0   7  10        0.03        0.09      1.51 o 
   1   7  10       18.91       19.40      1.82 o 
   2   7  10        2.21        6.65      2.26 o 
   3   7  10        3.97        4.78      2.20 o 
   4   7  10       15.67        9.42      2.56 o 
   5   7  10        0.27       -1.20      2.36 o 
   2   8  10        1.55       -0.35      2.32 o 
   3   8  10       58.56       65.65      3.56 o 
  -3  -5  11       21.33       19.65      2.77 o 
  -2  -5  11       20.55       20.04      2.60 o 
  -1  -5  11        3.46        0.93      2.81 o 
   0  -5  11      118.45      119.25      4.66 o 
   1  -5  11        2.99        1.86      1.58 o 
  -4  -4  11        5.94       10.97      2.42 o 
  -3  -4  11        3.78        3.97      2.16 o 
  -2  -4  11       21.77       21.53      1.87 o 
  -1  -4  11       15.93       18.13      1.24 o 
   0  -4  11        5.35        6.93      1.08 o 
   1  -4  11        4.56        4.60      2.08 o 
   2  -4  11       13.29       16.22      2.42 o 
  -4  -3  11       37.23       37.21      3.01 o 
  -3  -3  11        6.43        8.79      1.65 o 
  -2  -3  11       90.67       90.72      2.67 o 
  -1  -3  11       35.71       42.67      1.52 o 
   0  -3  11        0.45        0.76      1.06 o 
   1  -3  11       51.39       50.23      1.79 o 
   2  -3  11        3.00        3.13      1.38 o 
   3  -3  11      146.34      146.59      4.33 o 
  -5  -2  11       17.57       18.86      2.89 o 
  -4  -2  11       29.75       28.87      2.69 o 
  -3  -2  11        0.10        2.81      1.59 o 
  -2  -2  11        3.88        2.97      1.65 o 
  -1  -2  11      151.99      147.76      4.04 o 
   0  -2  11       81.04       75.03      1.72 o 
   1  -2  11      155.80      162.05      3.37 o 
   2  -2  11      388.27      372.11      7.59 o 
   3  -2  11       31.17       34.20      1.91 o 
   4  -2  11       11.38        7.83      2.42 o 
  -5  -1  11       35.88       38.25      3.26 o 
  -4  -1  11       36.43       34.34      2.81 o 
  -3  -1  11        0.04        2.79      1.57 o 
  -2  -1  11        7.75        6.84      1.73 o 
  -1  -1  11      104.65      102.37      6.67 o 
   0  -1  11       16.28       18.52      1.24 o 
   1  -1  11      428.06      432.92     18.09 o 
   2  -1  11      135.12      140.91      3.80 o 
   3  -1  11       43.65       44.92      2.14 o 
   4  -1  11        0.27        1.65      2.12 o 
   5  -1  11        3.89        4.48      2.32 o 
  -4   0  11        8.75        8.93      2.32 o 
  -3   0  11        5.34        2.95      1.67 o 
  -2   0  11      243.01      257.41      8.59 o 
  -1   0  11      349.21      349.79      8.71 o 
   0   0  11       17.05       18.94      1.20 o 
   1   0  11     1024.15     1032.09     12.31 o 
   2   0  11       44.99       41.22      2.05 o 
   3   0  11       98.79       96.11      2.97 o 
   4   0  11       91.71       82.32      2.40 o 
   5   0  11       40.97       32.27      2.81 o 
  -4   1  11       23.77       23.32      2.67 o 
  -3   1  11       14.25        9.58      1.73 o 
  -2   1  11      206.17      211.08      7.75 o 
  -1   1  11       81.42       78.59      1.83 o 
   0   1  11       24.02       23.38      1.50 o 
   1   1  11        6.58        6.92      1.02 o 
   2   1  11        1.58        4.17      1.47 o 
   3   1  11       50.98       58.88      2.28 o 
   4   1  11      143.14      142.90      3.28 o 
   5   1  11        9.89        8.99      2.26 o 
  -4   2  11        6.76        8.36      2.42 o 
  -3   2  11      146.46      157.06      4.62 o 
  -2   2  11      135.10      142.74      4.09 o 
  -1   2  11       93.03       96.70      2.09 o 
   0   2  11      333.80      360.38      8.03 o 
   1   2  11       10.71       12.80      1.07 o 
   2   2  11       30.08       33.67      1.85 o 
   3   2  11       20.63       20.55      1.91 o 
   4   2  11      565.98      534.65      8.79 o 
   5   2  11       27.56       19.57      2.54 o 
   6   2  11       20.82       23.72      2.81 o 
  -3   3  11        4.71        2.28      2.24 o 
  -2   3  11        2.92        2.14      1.55 o 
  -1   3  11        0.00        0.67      1.13 o 
   0   3  11       37.44       38.67      1.45 o 
   1   3  11      363.96      362.97     12.63 o 
   2   3  11       62.24       65.90      2.30 o 
   3   3  11       20.83       26.47      1.95 o 
   4   3  11        0.68       -1.38      1.53 o 
   5   3  11      125.02      121.62      3.64 o 
   6   3  11       34.23       32.71      3.07 o 
  -3   4  11       19.12       19.08      2.75 o 
  -2   4  11        0.01       -1.91      1.91 o 
  -1   4  11       11.35       12.64      1.20 o 
   0   4  11      147.24      144.66      2.99 o 
   1   4  11       24.66       23.17      1.32 o 
   2   4  11       45.32       48.06      2.20 o 
   3   4  11      220.35      220.97      7.14 o 
   4   4  11      121.31      116.48      3.30 o 
   5   4  11       10.41        8.83      2.18 o 
   6   4  11        5.15        3.09      2.48 o 
  -2   5  11        0.21       -1.67      2.06 o 
  -1   5  11        2.73        2.50      2.03 o 
   0   5  11       11.49       13.90      1.22 o 
   1   5  11        1.14        2.21      1.58 o 
   2   5  11      123.25      127.99      3.76 o 
   3   5  11       74.52       68.95      2.40 o 
   4   5  11        6.52        8.59      1.65 o 
   5   5  11        8.63        3.56      2.26 o 
   6   5  11        1.96       -2.24      2.46 o 
  -1   6  11        9.43       11.15      1.70 o 
   0   6  11       23.12       21.58      1.81 o 
   1   6  11        0.29        1.99      1.02 o 
   2   6  11      118.48      126.44      4.41 o 
   3   6  11       75.33       76.05      2.36 o 
   4   6  11      165.83      164.02      4.31 o 
   5   6  11       14.32       12.82      2.62 o 
   0   7  11        8.75        7.27      2.07 o 
   1   7  11        8.55        9.61      1.67 o 
   2   7  11        6.48       12.21      2.42 o 
   3   7  11        0.10        0.12      2.12 o 
   4   7  11       46.37       44.56      3.21 o 
  -2  -5  12        5.50        5.29      2.42 o 
  -1  -5  12        2.68        2.72      1.58 o 
   0  -5  12        7.39        6.24      1.70 o 
  -4  -4  12       28.37       22.89      2.93 o 
  -3  -4  12        3.56        7.83      2.34 o 
  -2  -4  12       95.63       81.99      3.56 o 
  -1  -4  12      113.17      107.67      2.64 o 
   0  -4  12       25.57       24.72      1.78 o 
   1  -4  12        3.41        1.70      1.81 o 
   2  -4  12       11.70       12.47      2.52 o 
  -4  -3  12        5.89        6.73      2.34 o 
  -3  -3  12       59.71       62.01      3.24 o 
  -2  -3  12      190.48      171.98      4.96 o 
  -1  -3  12        1.22        1.46      2.71 o 
   0  -3  12       13.49       13.92      1.17 o 
   1  -3  12       30.33       34.08      1.36 o 
   2  -3  12        1.12        1.61      2.06 o 
   3  -3  12       26.03       26.02      2.81 o 
  -4  -2  12        0.33        0.83      2.20 o 
  -3  -2  12       23.41       24.84      1.83 o 
  -2  -2  12        8.37        3.19      1.61 o 
  -1  -2  12       69.84       67.41      1.71 o 
   0  -2  12        5.26        4.53      1.16 o 
   1  -2  12      478.59      500.11     12.92 o 
   2  -2  12      252.86      244.28      5.51 o 
   3  -2  12       53.28       64.92      3.26 o 
   4  -2  12       15.70       15.16      2.69 o 
  -4  -1  12        0.17       -2.28      2.28 o 
  -3  -1  12       18.35       16.36      1.81 o 
  -2  -1  12        6.48        5.68      1.69 o 
  -1  -1  12       44.37       53.37      3.28 o 
   0  -1  12       82.17       80.09      1.85 o 
   1  -1  12     1111.69     1111.93     10.35 o 
   2  -1  12      494.73      495.49      8.81 o 
   3  -1  12       39.60       39.12      2.03 o 
   4  -1  12        0.33       -1.55      2.12 o 
  -4   0  12        2.86        1.08      2.22 o 
  -3   0  12        1.20        1.26      1.55 o 
  -2   0  12        8.28        7.96      1.75 o 
  -1   0  12        4.04        3.92      1.98 o 
   0   0  12      227.04      221.49      9.46 o 
   1   0  12      669.55      669.04     13.02 o 
   2   0  12      955.28      969.89     13.27 o 
   3   0  12       12.91       14.24      1.77 o 
   4   0  12        2.38        0.85      2.05 o 
   5   0  12       31.50       28.10      2.85 o 
  -4   1  12        0.88       -2.12      2.38 o 
  -3   1  12      105.44      117.29      4.15 o 
  -2   1  12       31.08       28.69      1.99 o 
  -1   1  12        1.31        0.97      1.13 o 
   0   1  12        4.78        6.41      1.52 o 
   1   1  12       78.55       83.26      1.70 o 
   2   1  12        7.85        8.10      1.63 o 
   3   1  12       59.91       62.54      2.30 o 
   4   1  12       57.81       53.28      2.12 o 
   5   1  12       54.43       50.68      3.01 o 
  -4   2  12        3.93        6.71      2.48 o 
  -3   2  12       10.21        8.89      2.36 o 
  -2   2  12      108.82      109.99      3.32 o 
  -1   2  12       82.32       77.84      1.78 o 
   0   2  12       19.22       19.73      1.28 o 
   1   2  12       46.43       48.65      2.56 o 
   2   2  12       44.35       46.41      2.06 o 
   3   2  12      139.49      146.55      3.93 o 
   4   2  12        3.76        4.11      1.55 o 
   5   2  12      112.67      105.92      3.62 o 
  -3   3  12        8.32        4.84      2.38 o 
  -2   3  12       71.04       72.80      2.40 o 
  -1   3  12      219.98      236.08      4.87 o 
   0   3  12       91.53       84.92      2.09 o 
   1   3  12        4.29        4.45      1.46 o 
   2   3  12       33.88       31.62      2.03 o 
   3   3  12       94.32       86.77      2.64 o 
   4   3  12        5.75        5.59      1.61 o 
   5   3  12       10.80       15.32      2.38 o 
  -3   4  12       15.87       14.16      2.83 o 
  -2   4  12       82.91       86.02      3.60 o 
  -1   4  12       18.68       21.58      1.41 o 
   0   4  12       16.76       18.99      1.62 o 
   1   4  12      171.18      170.86     10.59 o 
   2   4  12       98.46      103.21      2.75 o 
   3   4  12        1.23        2.81      1.55 o 
   4   4  12      274.80      265.42      5.60 o 
   5   4  12        9.51        4.48      2.32 o 
  -1   5  12       43.00       43.56      2.06 o 
   0   5  12        1.61        1.55      1.47 o 
   1   5  12       40.20       37.06      1.41 o 
   2   5  12      198.53      205.14      5.82 o 
   3   5  12       10.63        9.34      1.61 o 
   4   5  12       18.83       20.24      1.73 o 
   5   5  12        4.45        5.78      2.30 o 
  -1   6  12        2.10        3.39      1.63 o 
   0   6  12        7.14        6.67      1.61 o 
   1   6  12       15.69       12.34      1.79 o 
   2   6  12      166.34      171.06      4.27 o 
   3   6  12        0.69       -1.97      1.97 o 
   4   6  12       28.22       25.21      2.79 o 
   5   6  12        0.18        1.44      2.30 o 
   1   7  12       25.42       23.83      2.00 o 
   2   7  12       44.61       44.27      3.11 o 
   3   7  12       14.76        5.19      2.46 o 
   4   7  12       22.53       23.40      2.91 o 
  -3  -4  13        0.02       -0.04      2.40 o 
  -2  -4  13        4.58        2.85      2.28 o 
  -1  -4  13       70.44       70.01      2.39 o 
   0  -4  13       12.74        9.87      3.12 o 
   1  -4  13        3.43        4.98      1.66 o 
  -3  -3  13       95.47       98.17      3.89 o 
  -2  -3  13       34.16       30.31      2.73 o 
  -1  -3  13       31.59       27.23      1.26 o 
   0  -3  13        0.12        0.31      1.45 o 
   1  -3  13      100.54      110.84      4.22 o 
   2  -3  13        0.02        1.44      2.08 o 
  -4  -2  13        6.74        7.34      2.48 o 
  -3  -2  13       69.60       77.27      3.46 o 
  -2  -2  13       49.42       43.19      2.08 o 
  -1  -2  13       43.42       35.50      1.44 o 
   0  -2  13       10.99       12.51      1.17 o 
   1  -2  13        4.82        3.80      1.11 o 
   2  -2  13      117.48      112.18      3.54 o 
   3  -2  13       27.11       28.71      2.71 o 
  -4  -1  13        1.75        3.62      2.36 o 
  -3  -1  13        9.71       10.70      2.38 o 
  -2  -1  13       44.73       37.23      2.06 o 
  -1  -1  13        2.51        3.91      1.12 o 
   0  -1  13      145.97      150.67      2.85 o 
   1  -1  13        0.43        1.35      2.07 o 
   2  -1  13        0.01       -1.40      1.40 o 
   3  -1  13       33.03       31.88      2.75 o 
   4  -1  13       45.06       50.35      3.15 o 
  -4   0  13        0.33       -1.06      2.52 o 
  -3   0  13        3.80        8.85      2.26 o 
  -2   0  13        2.60        3.48      1.65 o 
  -1   0  13        0.19       -0.30      2.04 o 
   0   0  13      630.20      646.90     10.49 o 
   1   0  13        1.26        1.57      1.09 o 
   2   0  13      317.74      322.02      7.28 o 
   3   0  13        2.40        3.91      1.51 o 
   4   0  13        0.79        1.20      2.08 o 
  -4   1  13        0.51        2.34      2.32 o 
  -3   1  13       73.01       71.41      3.38 o 
  -2   1  13       28.70       26.90      1.95 o 
  -1   1  13       28.39       31.27      1.42 o 
   0   1  13      121.21      121.24      2.36 o 
   1   1  13      327.23      317.21      8.45 o 
   2   1  13        4.94        7.49      1.67 o 
   3   1  13       19.59       19.00      1.77 o 
   4   1  13        5.83        4.29      2.08 o 
   5   1  13       63.39       66.92      3.30 o 
  -3   2  13        2.98        4.39      2.26 o 
  -2   2  13        0.13        2.67      1.47 o 
  -1   2  13       15.92       16.68      1.26 o 
   0   2  13       10.48        9.99      1.19 o 
   1   2  13      167.04      158.99      3.18 o 
   2   2  13      492.51      477.07      9.52 o 
   3   2  13      100.04       97.11      2.67 o 
   4   2  13        7.50       12.61      1.63 o 
   5   2  13       33.32       31.88      2.79 o 
  -2   3  13       31.67       27.81      2.64 o 
  -1   3  13      150.41      150.81      6.21 o 
   0   3  13        6.85        6.59      1.15 o 
   1   3  13        7.38        6.69      1.11 o 
   2   3  13       19.19       17.07      1.81 o 
   3   3  13      273.30      262.07      6.31 o 
   5   3  13       20.26       18.70      2.48 o 
  -2   4  13      163.21      159.71      4.56 o 
  -1   4  13       70.03       72.97      1.60 o 
   0   4  13       19.66       22.77      1.64 o 
   1   4  13       28.08       29.06      1.33 o 
   2   4  13        1.32       -1.51      1.51 o 
   3   4  13        3.12        4.33      1.53 o 
   4   4  13       16.05       15.40      1.65 o 
   5   4  13      269.47      259.69      5.03 o 
  -1   5  13       18.85       21.60      1.83 o 
   0   5  13        1.02        1.20      1.43 o 
   1   5  13        1.10        1.83      1.44 o 
   2   5  13      147.23      138.86      4.56 o 
   3   5  13      142.20      132.32      4.11 o 
   4   5  13        0.07       -1.32      2.12 o 
   5   5  13        4.46        2.79      2.36 o 
   0   6  13        3.02        4.24      1.63 o 
   1   6  13      192.46      185.17      4.41 o 
   2   6  13        0.76        0.28      2.16 o 
   3   6  13        7.93        6.88      2.26 o 
   4   6  13        4.34        2.69      2.38 o 
   5   6  13        0.24        1.28      2.34 o 
   1   7  13       59.93       62.04      2.43 o 
   2   7  13        8.79       11.09      2.56 o 
   3   7  13       24.89       26.00      2.93 o 
   4   7  13        8.05        5.41      2.48 o 
  -2  -4  14        4.95        5.62      2.46 o 
  -1  -4  14       27.15       24.72      1.99 o 
   0  -4  14       14.31       13.83      2.91 o 
  -3  -3  14       13.11       10.95      2.60 o 
  -2  -3  14       19.52       24.39      2.67 o 
  -1  -3  14       17.11       14.97      1.68 o 
   0  -3  14       21.14       23.23      1.76 o 
   1  -3  14        0.95       -2.10      2.10 o 
   2  -3  14        0.08       -2.20      2.20 o 
  -3  -2  14       10.47        8.52      2.50 o 
  -2  -2  14       12.06       11.45      2.38 o 
  -1  -2  14        1.17       -0.10      2.19 o 
   0  -2  14       31.51       29.78      1.28 o 
   1  -2  14       29.79       29.39      3.24 o 
   2  -2  14      168.20      167.60      4.31 o 
   3  -2  14        3.75        2.91      2.40 o 
  -3  -1  14        0.32        2.34      2.16 o 
  -2  -1  14        4.20        3.38      1.47 o 
  -1  -1  14       21.35       16.96      1.22 o 
   0  -1  14      127.87      121.27      3.27 o 
   1  -1  14      244.33      239.63      3.98 o 
   2  -1  14        4.80        3.99      1.40 o 
   3  -1  14       70.72       84.72      3.48 o 
   4  -1  14       10.98       13.65      2.62 o 
  -3   0  14        6.38        7.85      2.40 o 
  -2   0  14       29.65       24.39      1.83 o 
  -1   0  14        0.08        0.49      1.07 o 
   0   0  14      309.14      278.31      4.94 o 
   1   0  14      281.09      292.32     12.45 o 
   2   0  14       18.52       22.16      1.73 o 
   3   0  14        7.65       12.61      2.34 o 
   4   0  14       83.68       84.45      3.56 o 
  -3   1  14        6.31        5.62      2.38 o 
  -2   1  14       19.63       21.65      1.75 o 
  -1   1  14      123.85      127.80      2.37 o 
   0   1  14       53.42       49.50      2.20 o 
   1   1  14       31.28       32.95      1.89 o 
   2   1  14      308.98      297.67      6.61 o 
   3   1  14        6.46        5.88      1.57 o 
   4   1  14      109.64      107.95      3.56 o 
  -3   2  14        1.72       -1.51      2.26 o 
  -2   2  14        0.01       -0.10      2.01 o 
  -1   2  14        5.33        6.85      1.61 o 
   0   2  14      199.37      192.81      4.24 o 
   1   2  14      146.39      140.25      2.62 o 
   2   2  14      463.54      475.14      8.08 o 
   3   2  14      270.70      270.43      5.57 o 
   4   2  14       77.51       72.31      3.09 o 
   5   2  14        1.82        0.18      2.26 o 
  -2   3  14       34.59       32.98      2.81 o 
  -1   3  14        3.35        3.88      1.50 o 
   0   3  14        7.89       10.41      1.13 o 
   1   3  14       13.79       15.11      1.88 o 
   2   3  14      109.28      110.62      2.91 o 
   3   3  14        0.13        1.61      1.42 o 
   4   3  14       30.42       29.26      2.64 o 
   5   3  14        1.88        5.98      2.26 o 
  -2   4  14        4.21        3.32      2.22 o 
  -1   4  14        2.47        0.54      1.45 o 
   0   4  14       15.50       16.83      1.18 o 
   1   4  14       25.61       22.85      1.23 o 
   2   4  14      171.89      167.73      4.76 o 
   3   4  14        7.02        5.76      1.53 o 
   4   4  14       84.61       93.43      3.52 o 
   5   4  14       30.78       26.31      2.85 o 
  -1   5  14       33.08       35.62      2.65 o 
   0   5  14       50.90       47.28      2.09 o 
   1   5  14       14.69       14.97      1.58 o 
   2   5  14        0.05       -0.94      1.40 o 
   3   5  14      145.84      140.79      4.05 o 
   4   5  14       42.35       44.01      3.11 o 
   5   5  14       11.78       10.21      2.54 o 
   0   6  14        5.46        5.76      1.67 o 
   1   6  14       49.64       51.99      2.75 o 
   2   6  14       24.42       26.71      2.69 o 
   3   6  14       41.62       44.86      2.99 o 
   4   6  14        0.25        0.18      2.40 o 
   2   7  14        3.43        1.81      2.50 o 
  -2  -3  15       91.55       89.95      3.91 o 
  -1  -3  15       23.90       24.46      2.42 o 
   0  -3  15        1.32        2.88      1.50 o 
   1  -3  15       43.18       43.17      2.25 o 
  -3  -2  15        0.25       -0.18      2.32 o 
  -2  -2  15        1.64        1.97      2.14 o 
  -1  -2  15        3.88        4.00      1.54 o 
   0  -2  15       23.39       22.42      1.76 o 
   1  -2  15        0.22        0.20      1.58 o 
   2  -2  15        3.02        1.65      2.18 o 
  -3  -1  15        1.18        2.20      2.30 o 
  -2  -1  15        5.60        3.40      2.26 o 
  -1  -1  15       67.01       57.28      2.12 o 
   0  -1  15       11.45       10.78      1.06 o 
   1  -1  15       88.01       86.54      1.61 o 
   2  -1  15       13.01       10.95      2.32 o 
   3  -1  15        1.22       -0.67      2.24 o 
  -3   0  15        0.37        1.53      2.28 o 
  -2   0  15        0.07       -2.03      2.03 o 
  -1   0  15      254.12      234.99      3.60 o 
   0   0  15       30.12       27.49      1.30 o 
   1   0  15       41.97       40.48      2.20 o 
   2   0  15       93.53       94.28      2.32 o 
   3   0  15       23.34       23.25      2.52 o 
   4   0  15        8.41        7.32      2.62 o 
  -3   1  15        0.01       -2.10      2.36 o 
  -2   1  15        0.06        2.75      2.12 o 
  -1   1  15      354.43      346.55      4.23 o 
   0   1  15      129.16      130.37      3.54 o 
   1   1  15        4.80        5.36      1.06 o 
   2   1  15       34.39       37.25      1.87 o 
   3   1  15        0.55        3.13      2.01 o 
   4   1  15        5.78        4.92      2.38 o 
  -2   2  15       18.24       23.99      2.65 o 
  -1   2  15        6.99        7.51      1.04 o 
   0   2  15       88.91       83.72      1.70 o 
   1   2  15       12.28       12.07      1.10 o 
   2   2  15      177.10      174.01      4.70 o 
   3   2  15      108.26      112.61      3.46 o 
   4   2  15      205.53      196.62      4.44 o 
  -2   3  15        2.93        4.39      2.30 o 
  -1   3  15        4.42        0.99      1.49 o 
   0   3  15       18.12       17.86      1.18 o 
   1   3  15       14.72       15.20      1.13 o 
   2   3  15      366.34      351.52      6.04 o 
   3   3  15       22.44       22.93      2.32 o 
   4   3  15        8.79       11.84      2.36 o 
  -1   4  15        0.34        0.28      1.52 o 
   0   4  15       30.67       33.28      1.86 o 
   1   4  15       44.35       46.03      3.02 o 
   2   4  15       55.67       63.46      2.05 o 
   3   4  15      148.77      142.94      3.99 o 
   4   4  15        2.89        3.36      2.32 o 
   0   5  15       11.86       12.14      1.71 o 
   1   5  15        3.31        5.10      3.37 o 
   2   5  15        7.38        8.02      2.32 o 
   3   5  15        0.98        0.96      2.08 o 
   4   5  15      115.90      118.65      4.05 o 
   1   6  15       26.04       22.02      1.97 o 
   2   6  15       85.47       84.15      3.68 o 
   3   6  15        3.14        4.80      2.30 o 
  -2  -2  16       11.29        9.99      2.52 o 
  -1  -2  16        4.82        8.36      1.68 o 
   0  -2  16        7.78        8.54      2.72 o 
   1  -2  16        0.00        0.13      1.57 o 
  -2  -1  16       12.43       10.36      2.48 o 
  -1  -1  16        4.21        6.23      3.56 o 
   0  -1  16        2.47        2.82      1.43 o 
   1  -1  16      231.28      223.59      3.34 o 
   2  -1  16        0.40        0.47      2.03 o 
  -2   0  16        5.33        8.50      2.30 o 
  -1   0  16       62.42       59.99      2.19 o 
   0   0  16       96.78      104.03      2.91 o 
   1   0  16        3.06        1.92      1.43 o 
   2   0  16       33.72       33.18      2.67 o 
   3   0  16        8.60        9.13      2.38 o 
  -2   1  16       37.89       37.23      3.01 o 
  -1   1  16        3.22        2.73      1.54 o 
   0   1  16       23.03       26.25      1.20 o 
   1   1  16        0.10       -0.92      0.92 o 
   2   1  16       57.77       58.61      2.89 o 
   3   1  16        8.91       11.31      2.32 o 
   4   1  16       39.91       41.16      3.07 o 
  -2   2  16       55.70       57.58      3.40 o 
  -1   2  16        0.01       -1.08      1.44 o 
   0   2  16        1.77       -0.40      1.36 o 
   1   2  16       30.53       26.62      1.18 o 
   2   2  16       12.40       13.49      2.18 o 
   3   2  16       23.61       22.58      2.52 o 
   4   2  16        0.85        2.71      2.32 o 
  -1   3  16       39.89       41.33      4.00 o 
   0   3  16        3.45        5.35      1.51 o 
   1   3  16       12.53       12.20      1.49 o 
   2   3  16        1.64        3.85      2.08 o 
   3   3  16        5.75        6.80      2.24 o 
   4   3  16        3.19        5.17      2.30 o 
  -1   4  16        3.83        4.46      1.67 o 
   0   4  16        0.22       -0.87      1.51 o 
   1   4  16       80.83       77.67      3.25 o 
   2   4  16      163.55      176.23      4.19 o 
   3   4  16      118.98      114.16      3.85 o 
   4   4  16        0.88       -1.59      2.34 o 
   0   5  16        0.87       -2.10      2.10 o 
   1   5  16       25.09       25.48      1.86 o 
   2   5  16       24.10       26.82      2.71 o 
   3   5  16       28.24       30.88      2.87 o 
   0  -2  17       71.73       83.31      2.62 o 
  -1  -1  17       10.43       12.35      1.74 o 
   0  -1  17       18.51       16.27      1.74 o 
   1  -1  17        1.28        2.82      1.58 o 
   2  -1  17        8.46        9.54      2.38 o 
  -2   0  17        4.97        6.06      2.46 o 
  -1   0  17        5.86        3.78      1.88 o 
   0   0  17      164.71      152.99      7.16 o 
   1   0  17        0.65        1.94      1.46 o 
   2   0  17        5.12        1.49      2.12 o 
  -2   1  17       32.74       27.97      2.97 o 
  -1   1  17        1.80        0.26      1.54 o 
   0   1  17       18.88       16.12      1.72 o 
   1   1  17       83.09       82.21      2.34 o 
   3   1  17       23.91       26.20      2.81 o 
  -1   2  17       51.81       53.11      2.20 o 
   0   2  17       13.47        6.09      1.61 o 
   1   2  17        3.33        3.52      1.40 o 
   2   2  17        3.46        1.89      2.10 o 
   3   2  17       52.78       52.27      3.13 o 
  -1   3  17        2.75        2.32      1.74 o 
   0   3  17       43.67       41.80      2.02 o 
   1   3  17        7.10        9.16      1.50 o 
   2   3  17       24.07       20.49      2.52 o 
   3   3  17      163.73      149.86      4.19 o 
   0   4  17       12.88       13.09      2.58 o 
   1   4  17       69.12       67.97      2.32 o 
   2   4  17       50.59       54.50      3.09 o 
   3   4  17       77.29       68.16      3.46 o 
   1   5  17        1.54        1.33      1.58 o 
   2   5  17        0.28       -0.98      2.28 o 
   0   0  18      117.61      125.19      2.93 o 
   1   0  18        2.42        2.60      1.57 o 
  -1   1  18       99.12       93.17      7.83 o 
   0   1  18        0.94        1.25      1.54 o 
   1   1  18        1.85        3.71      2.10 o 
   2   1  18        7.28        3.03      2.24 o 
   0   2  18       13.46       16.28      1.77 o 
   1   2  18        9.40       11.17      1.65 o 
   2   2  18        1.50        3.24      2.28 o 
   0   3  18        1.63        1.26      1.58 o 
   1   3  18        0.69       -1.43      1.43 o 
   2   3  18        3.74        0.26      2.32 o 
   1   4  18        1.78        3.66      4.55 o 
   2   4  18       37.73       35.66      3.05 o 
                                                 
